# Supplementary material for: Genome‐Wide MicroRNA and Gene Analysis of Mesenchymal Stem Cell Chondrogenesis Identifies an Essential Role and Multiple Targets for miR‐140‐5p
Source: Stem Cells. 2015 Jul 29;33(11):3266–80. doi: 10.1002/stem.2093 (PMC4737122; doi:10.1002/stem.2093)
Supplement: Supplementary file 7 — Supplementary Information Table S1 [file STEM-33-3266-s007.xlsx]

## Sheet: Average
Annotation	Day1	Day3	Day6	Day10	Day14
hsa-miR-140-5p	2.005	5.29	6.425	7.33	7.695
hsa-miR-140-3p	1.7	5.085	6.45	7.145	7.49
hsa-miR-1290	1.86	2.095	2.84	4.885	4.595
hsa-miR-1246	1.55	1.805	2.285	4.62	4.29
hsa-miR-210	1.04	2.335	3.19	3.73	3.87
hsa-miR-455-3p	0.63	2.615	3.36	3.65	3.75
hsa-miR-199b-5p	0.445	1.945	2.68	2.845	3.02
hsa-miR-181a	0.765	2.045	2.69	2.91	2.865
hsa-miR-455-5p	0.22	1.855	2.495	2.825	2.86
hsa-miR-148a	0.29	1.36	2.045	2.42	2.77
hsa-miR-1234	0.1	1.175	1.45	1.725	2.395
hsa-miR-195	0.065	1.035	1.66	1.94	2.24
hsa-miR-152	0.3	1.05	1.565	2.02	2.17
hsa-miR-711	0.175	0.365	0.605	2.52	2.1
hsa-miR-320c	0.595	0.785	1.365	1.9	1.79
hsa-miR-23c	-0.025	0.69	0.96	1.385	1.78
hsa-miR-320a	0.41	0.695	1.38	1.85	1.775
hsa-miR-193b	0.425	0.695	1.42	1.955	1.755
hsa-miR-320d	0.435	0.71	1.26	1.78	1.745
hsa-miR-214	0.525	0.775	1.185	1.58	1.74
hsa-miR-320e	0.4	0.71	1.335	1.7	1.705
hsa-miR-151-5p	0.2	0.605	0.99	1.46	1.695
hsa-miR-199a-5p	0.75	0.995	1.25	1.68	1.69
hsa-miR-320b	0.4	0.66	1.23	1.785	1.67
hsa-miR-1275	0.325	0.28	2.08	2.46	1.645
hsa-miR-181d	0.7	1.945	2.04	1.835	1.625
hsa-miR-424	0.125	0.08	0.77	1.235	1.6
hsa-miR-26a	0.31	0.845	1.07	1.505	1.59
hsa-miR-24	0.57	0.91	1.145	1.535	1.56
hsa-miR-23b	0.74	0.91	1.08	1.44	1.545
hsa-miR-181b	0.585	1.87	1.85	1.64	1.47
hsa-miR-574-3p	0.27	0.605	0.75	1.365	1.425
hsa-miR-181a*	0.865	1.865	1.545	1.56	1.405
hsa-miR-497	-0.285	0.97	0.84	1.015	1.37
hsa-miR-149*	0.285	0.26	0.46	1.61	1.36
hsa-miR-135b	0.21	1.06	0.725	1.165	1.36
hsa-miR-23a	0.785	0.645	0.82	1.31	1.35
hsa-miR-3651	0.76	1.05	1.085	1.37	1.325
hsa-miR-143	1.115	1.01	1.12	1.38	1.31
hsa-miR-27b	0.37	0.845	0.975	1.26	1.3
hsa-miR-26b	0.19	0.51	0.895	1.18	1.295
hsa-miR-101	0.125	0.54	0.65	1.135	1.29
hsa-miR-30b	0.065	0.455	0.74	1.14	1.275
hsa-miR-943	-0.045	0.355	0.24	1.57	1.23
hsa-miR-22	0.3	0.24	0.765	1.205	1.23
hsa-miR-4291	0.21	0.73	0.785	1	1.185
hsa-miR-4317	0.47	0.81	0.885	1.07	1.155
hsa-miR-3686	0.285	0.815	1.39	1.115	1.08
hsa-let-7b	0.525	0.625	0.89	1.155	1.06
hsa-miR-299-5p	0.37	0.175	0.14	1.45	1.04
hsa-miR-1297	-1.77636e-15	0.49	0.665	0.715	1.04
hsa-miR-193b*	0.305	0.85	0.735	1.18	1.04
hsa-miR-199a-3p/hsa-miR-199b-3p	0.44	0.52	0.82	0.935	1.035
hsa-miR-423-5p	0.23	0.355	0.245	0.945	1.035
hsa-miR-302a	0.345	0.56	0.985	1.125	1.015
hsa-miR-148b	0.015	0.445	0.525	0.9	1.01
hsa-miR-191	0.055	0.45	0.65	0.955	1
hsa-miR-33b	0.085	0.66	0.33	0.77	1
hsa-miR-145	0.82	0.99	0.865	0.83	0.985
hsa-miR-4328	0.58	0.865	0.765	0.84	0.985
hsa-miR-33a	-0.41	-0.105	0.305	0.84	0.98
hsa-miR-27a	0.265	0.43	0.355	0.725	0.97
hsa-miR-423-3p	0.295	0.295	0.53	0.795	0.965
hsa-miR-138	0.07	0.465	0.685	1.03	0.96
hsa-miR-24-1*	0.38	0.54	0.55	0.8	0.93
hsa-miR-103a	0.075	0.335	0.52	0.91	0.915
hsa-miR-574-5p	0.425	0.605	0.89	1.03	0.91
hsa-miR-342-3p	0.485	0.885	0.675	0.745	0.89
hsa-miR-4262	0.135	0.855	0.555	0.68	0.86
hsa-miRPlus-A1065	0.155	0.99	0.505	1.065	0.85
hsa-let-7e	0.415	0.435	0.655	0.9	0.83
hsa-miR-326	0.22	0.705	0.765	1.295	0.825
hsa-miR-30d	-0.22	0.205	0.305	0.665	0.805
hsa-miR-659	0.005	0.615	0.44	0.955	0.805
hsa-miR-22*	0.115	0.25	0.475	0.76	0.795
hsa-miR-125a-5p	0.24	0.19	0.295	0.7	0.785
hsa-let-7f	0.21	0.64	0.83	0.675	0.77
hsa-miR-17*	0.46	0.77	0.465	0.715	0.755
hsa-miR-4290	0.095	0.255	0.33	1.315	0.75
hsa-miR-361-5p	0.175	0.41	0.565	0.765	0.75
hsa-miR-107	-0.08	0.16	0.215	0.55	0.735
hsa-miR-214*	0.425	0.7	0.395	0.735	0.735
hsa-miR-1207-3p	-0.07	0.295	0.225	1.28	0.71
hsa-let-7d	0.08	0.555	0.74	0.73	0.695
hsa-miR-339-5p	-0.325	0.305	0.39	0.545	0.69
hsa-miR-30c-1*	-0.065	0.625	0.595	1.02	0.685
hsa-miR-145*	0.435	0.87	0.44	0.545	0.685
hsa-miR-15a	0.12	0.525	0.61	0.75	0.685
hsa-miR-744	-0.04	0.145	-0.01	0.845	0.68
hsa-miR-30c	-0.27	0.125	0.25	0.55	0.68
hsa-miR-3196	-0.235	-0.305	-0.595	1.155	0.665
hsa-miR-365	-0.055	0.185	0.6	0.52	0.66
hsa-miR-186	-0.065	0.325	0.34	0.505	0.66
hsa-miR-19b	0.055	0.485	0.45	0.58	0.655
hsa-miR-1827	0.44	0.585	0.795	0.76	0.645
hsa-miR-30e	-0.125	0.14	0.12	0.36	0.64
hsa-miR-675	-0.04	0.395	0.355	0.995	0.635
hsa-miR-98	0.295	0.765	0.635	0.655	0.62
hsa-miR-4308	0.07	0.4	0.885	0.655	0.62
hsa-miR-490-3p	-0.185	0.245	0.495	0.61	0.615
hsa-miR-221*	0.19	0.55	0.795	0.765	0.6
hsa-miR-3654	0.01	1.055	0.915	0.785	0.6
hsa-miR-4279	0.62	0.58	0.175	1.025	0.575
hsa-miR-3667-5p	0.48	0.71	0.76	0.93	0.57
hsa-miR-300	0.41	0.56	0.505	1.025	0.56
hsa-miR-99b	0.125	0.245	0.125	0.495	0.56
hsa-miR-324-5p	0.19	0.83	0.31	0.445	0.555
hsa-miR-4306	0.425	0.385	0.43	0.9	0.55
hsa-miR-92a	0.565	0.485	0.36	0.625	0.55
hsa-miR-363*	0.41	0.75	0.735	0.645	0.545
hsa-miR-433	0.315	0.86	0.36	0.34	0.545
hsa-miRPlus-C1099	0.355	0.985	0.435	0.34	0.545
hsa-miR-631	-0.065	1.035	0.01	0.53	0.54
hsa-miR-491-5p	0.095	0.865	0.4	0.335	0.54
hsa-let-7c	0.42	0.6	0.745	0.53	0.535
hsa-miR-483-5p	0.165	0.525	0.065	0.79	0.53
hsa-miR-3653	0.025	0.265	0.23	0.5	0.53
hsa-miR-24-2*	-0.06	0.235	-0.165	0.445	0.525
hsa-miR-328	0.095	0.69	0.285	0.395	0.525
hsa-miR-196a	0.05	0.11	0.265	0.5	0.515
hsa-miR-1238	0.075	0.855	0.4	0.375	0.51
hsa-miR-553	0.02	0.615	0.6	0.455	0.51
hsa-miR-32*	0.15	0.42	0.655	0.73	0.505
hsa-miR-190	0.095	0.34	0.32	0.46	0.495
hsa-miR-542-5p	-0.25	0.175	-0.185	0.97	0.49
hsa-let-7a	0.285	0.245	0.415	0.465	0.485
hsa-miR-30e*	-0.04	0.325	0.07	0.425	0.475
hsa-miR-938	-0.115	0.795	0.935	0.515	0.47
hsa-miR-16	-0.035	0.35	0.445	0.46	0.465
hsa-let-7g	0.105	0.28	0.375	0.51	0.46
hsa-miR-1276	0.25	0.82	0.19	0.19	0.46
hsa-miR-20a	0.61	0.78	0.715	0.71	0.46
hsa-miR-148a*	-0.04	1.18	0.36	0.605	0.455
hsa-miR-634	0.415	0.57	-0.13	0.56	0.445
hsa-miR-135a	-0.005	0.685	0.295	0.355	0.435
hsa-miR-3607-3p	0.14	0.185	0.08	0.485	0.43
hsa-miR-876-5p	0.165	0.8	0.27	0.21	0.425
hsa-miR-1271	0.13	0.685	0.255	0.305	0.42
hsa-miR-3923	0.215	1.08	0.38	0.295	0.41
hsa-miR-2964a-5p	0.39	0.975	0.295	0.21	0.405
hsa-miR-3158-3p	0.27	0.915	0.395	0.045	0.405
hsa-miR-3647-5p	0.07	0.66	0.185	0.305	0.405
hsa-miR-769-5p	0.085	0.81	0.24	0.4	0.405
hsa-miR-656	0.13	0.765	0.3	0.32	0.4
hsa-miR-3663-5p	0.255	0.54	0.94	0.64	0.4
hsa-miRPlus-K1303*	0.145	0.81	0.205	0.32	0.395
hsa-miR-425*	0.2	0.895	0.475	0.34	0.395
hsa-miR-3177-3p	0.375	0.925	0.265	0.095	0.39
hsa-miR-642a	0.075	0.82	0.335	0.32	0.39
hsa-miR-451	-0.145	0.405	-0.24	0.655	0.39
hsa-miR-3650	-0.005	0.915	0.215	0.295	0.385
hsa-miR-149	0.13	0.595	0.29	0.385	0.385
hsa-miR-554	0.285	1.095	0.665	0.46	0.385
hsa-miR-3202	0.01	0.165	-0.18	0.48	0.38
hsa-miR-141*	0.05	0.8	0.515	0.16	0.38
hsa-miR-378	0.055	0.845	0.59	0.51	0.38
hsa-miR-613	0.175	1.08	0.345	0.325	0.38
hsa-miR-630	0.15	0.73	0.42	0.75	0.38
hsa-miR-4268	0.245	0.215	0.26	0.79	0.375
hsa-miR-450b-5p	0.095	0.825	0.28	0.185	0.375
hsa-miR-105*	0.3	0.89	0.29	0.19	0.375
hsa-miR-1264	0.265	0.535	0.475	0.62	0.375
hsa-miR-20a*	0.215	0.755	0.115	0.19	0.375
hsa-miR-330-5p	0.1	0.695	0.3	0.235	0.37
hsa-miR-4253	0.33	0.875	0.395	0.285	0.37
hsa-miR-200b	-0.08	0.7	0.34	0.195	0.37
hsa-miR-154	0.28	0.69	0.17	0.195	0.365
hsa-miR-1908	-0.055	0.42	-0.28	0.795	0.365
hsa-miR-628-3p	0.025	0.725	0.23	0.38	0.365
hsa-miR-34a	0.05	0.075	0.035	0.32	0.36
hsa-miR-3615	0.385	0.89	0.335	0.19	0.36
hsa-miR-566	0.165	0.9	0.305	0.08	0.36
hsa-miR-150*	0.395	1.03	0.35	0.23	0.36
hsa-miRPlus-C1040	0.315	0.84	0.235	0.22	0.36
hsa-miR-518a-5p/hsa-miR-527	0.09	1.075	0.22	0.155	0.355
hsa-miR-4281	0.285	0.905	0.385	0.165	0.355
hsa-miRPlus-C1115	0.17	0.63	0.275	0.615	0.35
hsa-miR-4289	-0.2	0.265	-0.005	0.055	0.35
hsa-miR-92b	0.23	0.545	0.095	0.32	0.345
hsa-miR-26b*	0.125	0.6	0.23	0.205	0.34
hsa-miR-20b*	0.215	0.665	0.33	0.415	0.335
hsa-miR-346	0.155	0.81	0.245	0.13	0.335
hsa-miR-532-5p	0.055	0.75	0.145	0.165	0.335
hsa-miR-1302	0.285	1.035	0.35	0.265	0.33
hsa-miR-515-3p	0.105	0.645	0.07	0.145	0.33
hsa-miRPlus-A1083	-0.12	0.66	0.375	0.265	0.325
hsa-miR-181c*	0.355	1.07	0.255	0.355	0.325
hsa-miR-520a-5p	0.195	0.97	0.235	0.11	0.325
hsa-miR-933	0.19	0.885	0.35	0.215	0.32
hsa-miR-3146	0.27	0.775	0.225	0.15	0.32
hsa-miR-1539	0.325	0.65	0.2	0.11	0.315
hsa-miR-3161	0.08	0.755	0.36	0.36	0.315
hsa-miR-676*	0.29	0.98	0.22	0.135	0.31
hsa-miR-660	0.015	0.585	0.2	0.135	0.31
hsa-miR-143*	0.325	0.62	0.22	0.315	0.31
hsa-miR-664*	-0.015	0.38	-0.015	0.275	0.31
hsa-miR-665	-0.23	0.195	0.285	0.385	0.31
hsa-miR-4307	0.3	0.945	0.335	0.205	0.305
hsa-miR-1180	0.195	0.835	0.405	0.27	0.305
hsa-miR-501-3p	0.165	0.9	0.27	0.25	0.305
hsa-miR-593*	0.22	0.78	0.455	0.25	0.305
hsa-miR-3918	0.265	0.895	0.405	0.245	0.3
hsa-miR-498	0.07	0.31	-0.025	0.435	0.3
hsa-miR-601	0.155	0.81	0.39	0.37	0.3
hsa-miR-619	0.06	0.86	0.315	0.565	0.3
hsa-miR-939	0.275	0.85	0.2	0.23	0.3
hsa-miR-3127-5p	0.31	0.865	0.235	0.15	0.3
hsa-miR-654-5p	0.065	0.67	-0.225	-0.08	0.3
hsa-miR-3681*	0.19	0.865	0.235	0.13	0.295
hsa-miR-1237	0.38	0.705	0.31	0.205	0.295
hsa-miR-3142	-0.275	0.425	0.03	0.105	0.295
hsa-miR-661	0.255	0.805	0.325	0.165	0.295
hsa-miR-637	0.24	0.875	0.395	0.26	0.29
hsa-miR-627	0.125	0.81	0.245	0.42	0.29
hsa-miR-10b*	0.24	0.84	0.245	0.215	0.29
hsa-miR-185*	0.135	0.975	0.455	0.245	0.29
hsa-miR-491-3p	-0.295	-0.04	-0.135	0.24	0.29
hsa-miR-1225-3p	0.145	0.785	0.31	0.185	0.285
hsa-miR-1299	0.425	0.895	0.61	0.525	0.28
hsa-miR-542-3p	0.025	0.345	0.055	0.22	0.28
hsa-miR-550b	-0.045	0.74	0.285	0.165	0.28
hsa-miR-105	0.2	0.78	0.49	0.27	0.28
hsa-miR-4313	0.38	0.855	0.21	0.15	0.28
hsa-miR-609	0.345	0.81	0.335	0.285	0.28
hsa-miR-760	0.2	0.79	0.34	0.425	0.275
hsa-miR-151-3p	0.05	0.23	0.005	0.25	0.275
hsa-miR-3622a-5p	0.265	0.87	0.41	0.23	0.275
hsa-miR-330-3p	0.17	1.125	0.04	0.115	0.27
hsa-miR-4259	0.155	0.705	0.18	0.135	0.27
hsa-miR-4316	0.285	0.815	0.38	0.245	0.27
hsa-miR-128	0.045	0.61	0.29	0.255	0.27
hsa-miR-20b	0.61	0.72	0.47	0.46	0.27
hsa-let-7e*	0.16	0.61	0.07	0.145	0.265
hsa-miR-3622b-3p	0.095	0.955	0.205	0.205	0.265
hsa-miR-1909*	0.25	0.91	0.48	0.285	0.26
hsa-miR-653	0.23	0.835	0.34	0.165	0.26
hsa-miR-371-3p	0.1	0.665	0.23	0.2	0.26
hsa-miR-485-3p	0.14	0.47	0.495	0.51	0.26
hsa-miR-205*	-0.165	0.25	0.385	0.255	0.26
hsa-miR-548b-5p	0.115	0.84	0.245	0.11	0.26
hsa-miR-331-5p	0.075	0.805	0.465	0.18	0.255
hsa-miR-587	0.075	1.07	0.165	0.07	0.255
hsa-miR-671-3p	0.07	0.7	0.145	0.04	0.255
hsa-miR-3191	0.675	1.005	0.33	0.03	0.255
hsa-miR-764	0.02	0.69	0.595	0.11	0.25
hsa-miR-9*	0.115	0.775	0.1	-0.02	0.25
hsa-miR-194	0.15	0.785	0.19	0.11	0.25
hsa-miR-615-5p	0.185	0.775	0.275	0.14	0.25
hsa-miR-518c*	0.155	0.835	0.265	0.21	0.245
hsa-miRPlus-I152*	0.145	0.955	0.22	0.2	0.245
hsa-miR-3193	0.305	0.93	0.425	0.185	0.245
hsa-miR-10b	0.11	0.315	0.21	0.185	0.245
hsa-miR-548e	-0.185	0.62	-0.135	-0.05	0.245
hsa-miR-877	0.095	0.71	0.4	0.465	0.245
hsa-miR-1277	0.295	0.915	0.29	0.35	0.24
hsa-miR-590-3p	-8.88178e-16	1	0.29	0.085	0.24
hsa-miR-648	0.135	0.75	0.325	0.18	0.24
hsa-miR-589	-0.46	0.055	-0.155	-0.245	0.235
hsa-miR-1197	0.04	0.845	0.09	-0.015	0.235
hsa-miR-296-3p	0.25	0.82	0.23	-0.055	0.235
hsa-miR-652	0.01	0.6	0.06	-0.03	0.235
hsa-miRPlus-B1114	0.185	0.71	0.28	0.1	0.235
hsa-miR-2278	0.295	1.015	0.265	0.175	0.235
hsa-miR-3679-5p	0.13	0.84	0.22	0.025	0.235
hsa-miR-512-5p	0.295	0.81	0.375	0.16	0.235
hsa-miR-643	0.33	0.855	0.28	0.145	0.235
hsa-miR-3607-5p	-0.26	0.14	0.005	0.175	0.23
hsa-miR-3681	0.36	0.77	0.2	0.03	0.23
hsa-miR-148b*	0.13	0.865	0.165	0.09	0.23
hsa-miR-500a	0.1	0.625	0.385	0.18	0.23
hsa-miR-671-5p	0.14	0.93	0.22	0.235	0.225
hsa-miR-2861	0.25	0.87	0.285	0.15	0.225
hsa-miR-301a	-0.405	0.14	-0.14	0.03	0.225
hsa-miR-3614-5p	0.12	0.855	0.13	0.01	0.225
hsa-miR-3619-5p	0.21	0.83	0.275	0.08	0.225
hsa-miR-4321	0.18	0.905	0.29	0.02	0.225
hsa-miR-548j	0.085	0.85	0.31	0.11	0.225
hsa-miRPlus-J204*	0.055	-0.105	0.005	0.87	0.225
hsa-miR-3126-3p	0.22	0.735	0.125	0.265	0.22
hsa-miR-548l	0.16	0.845	0.3	0.225	0.22
hsa-miR-589*	0.1	0.87	0.145	0.28	0.22
hsa-miR-4263	0.175	0.845	0.15	0.16	0.22
hsa-miR-632	0.345	0.77	0.4	0.22	0.22
hsa-miR-875-3p	-0.69	0.255	0.32	0.02	0.22
hsa-miR-581	0.285	0.76	0.28	0.14	0.22
hsa-miR-941	0.15	0.715	0.155	0.11	0.22
hsa-miR-3186-5p	0.18	0.855	0.31	0.26	0.215
hsa-miR-4292	0.105	0.5	2.66454e-15	0.245	0.215
hsa-miR-523	0.11	1.225	0.38	0.075	0.215
hsa-miR-2276	0.09	0.84	0.245	0.13	0.215
hsa-miR-29c*	0.145	0.745	0.31	0.18	0.215
hsa-miR-375	0.1	0.795	0.245	0.05	0.215
hsa-miR-452*	0.35	0.725	0.255	0.135	0.215
hsa-miR-513a-5p	0.125	0.365	1.01	0.235	0.215
hsa-miR-518a-3p	0.16	0.955	0.32	0.16	0.215
hsa-miR-154*	0.215	0.6	0.11	0.165	0.215
hsa-miR-3611	0.2	0.365	0.1	0.4	0.215
hsa-miR-2116	0.58	0.805	0.37	0.515	0.21
hsa-miR-1244	0.285	0.765	0.305	0.155	0.21
hsa-miR-146a*	0.18	0.685	0.195	0.17	0.21
hsa-miR-4254	0.185	0.725	0.325	-8.88178e-16	0.21
hsa-miR-3676	0.325	0.345	-0.1	0.455	0.21
hsa-miR-770-5p	0.125	0.725	0.23	0.07	0.21
hsa-miR-191*	0.275	0.835	0.205	0.145	0.21
hsa-miR-323-5p	0.08	0.575	0.27	0.105	0.205
hsa-miR-890	0.175	0.82	0.275	0.285	0.205
hsa-miR-28-5p	-0.075	0.445	-0.08	-0.055	0.205
hsa-miR-4319	0.25	0.915	0.175	0.205	0.205
hsa-miR-769-3p	0.36	0.73	0.16	0.16	0.205
hsa-miR-4303	0.155	0.735	0.13	-0.01	0.205
hsa-miR-4322	0.28	0.69	0.255	0.045	0.205
hsa-miR-26a-2*	-0.105	0.51	0.02	0.055	0.205
hsa-miR-4285	0.175	-0.135	-0.535	0.48	0.2
hsa-miR-377*	0.25	0.7	0.19	0.035	0.2
hsa-miR-1250	0.235	0.615	0.3	0.125	0.2
hsa-miR-3074-3p	-0.005	1.055	0.035	0.095	0.2
hsa-miR-4265	0.2	0.57	0.195	0.16	0.2
hsa-miR-548t	0.235	0.665	0.665	0.26	0.2
hsa-miRPlus-I874*	-0.18	0.24	-0.335	0.075	0.2
hsa-miR-323b-3p	-0.375	0.47	-0.22	-0.24	0.2
hsa-miR-1305	0.09	0.735	0.155	0.265	0.195
hsa-miR-218-2*	0.185	0.78	0.21	0.13	0.195
hsa-miR-4315	0.23	0.82	0.31	0.03	0.195
hsa-miR-1268/hsa-miR-1268b	0.205	0.745	0.43	-0.065	0.195
hsa-miR-219-1-3p	0.28	0.88	0.4	0.215	0.195
hsa-miR-3677-3p	0.295	0.87	0.22	0.165	0.195
hsa-miR-3938	0.145	0.985	0.15	-0.005	0.195
hsa-miR-449c	0.205	0.7	0.25	0.285	0.195
hsa-miR-1294	0.125	0.745	0.27	0.145	0.195
hsa-miR-139-5p	8.88178e-16	0.905	0.255	0.22	0.19
hsa-miR-544b	0.19	0.87	0.14	0.18	0.19
hsa-miR-124	0.045	0.63	0.23	0.145	0.185
hsa-miR-599	0.03	0.865	0.16	0.295	0.185
hsa-miR-668	0.3	0.5	-0.02	-0.15	0.185
hsa-miR-373	0.135	0.78	0.06	0.12	0.18
hsa-miR-548a-3p	0.295	0.84	0.155	0.09	0.18
hsa-miR-651	0.165	0.6	0.265	0.195	0.18
hsa-miR-767-3p	0.145	0.7	0.16	0.13	0.18
hsa-miR-1207-5p	0.23	0.785	0.27	0.15	0.18
hsa-miR-345	-0.175	0.565	-0.105	-0.135	0.18
hsa-miR-17	0.37	0.51	0.385	0.245	0.175
hsa-miR-183*	0.07	0.485	0.065	0.48	0.175
hsa-miR-3917	0.29	0.825	0.31	0.25	0.175
hsa-miR-448	0.07	0.73	0.175	0.08	0.175
hsa-miR-18b*	-0.005	0.615	0.075	0.065	0.175
hsa-miR-2277-3p	0.305	0.94	0.15	0.16	0.175
hsa-miR-3944-3p	0.15	0.685	0.3	0.18	0.175
hsa-miR-610	0.075	0.65	0.17	0.065	0.175
hsa-let-7d*	0.03	0.455	0.015	0.07	0.17
hsa-miR-3174	0.24	0.705	0.17	-0.075	0.17
hsa-miR-106b	-0.015	0.09	0.055	0.275	0.17
hsa-miR-1468	0.11	0.6	0.175	-0.01	0.17
hsa-miR-27b*	0.41	0.665	0.015	0.195	0.17
hsa-miR-3122	0.32	0.99	0.175	0.075	0.17
hsa-miR-3150a-3p	0.26	0.89	0.32	0.17	0.17
hsa-miR-517c	0.04	0.725	0.185	0.13	0.17
hsa-miR-1306	0.315	0.76	0.28	0.19	0.17
hsa-miR-3120-3p	0.28	0.83	0.06	0.105	0.17
hsa-miR-196a*	-0.04	0.51	0.24	0.07	0.17
hsa-miR-3662	0.115	0.835	0.21	0.175	0.165
hsa-miR-450b-3p	0.305	0.84	0.17	0.25	0.165
hsa-miR-106a	0.345	0.385	0.28	0.32	0.165
hsa-miR-200a	0.275	0.795	0.055	0.01	0.165
hsa-miR-3197	0.085	0.85	0.225	0.23	0.165
hsa-miR-3936	0.12	0.72	0.1	0.01	0.165
hsa-miR-3945	0.16	0.775	0.22	0.035	0.165
hsa-miR-425	-0.19	0.1	-0.055	0.01	0.165
hsa-miR-216a	0.34	0.79	0.245	0.515	0.165
hsa-miR-23b*	0.175	0.68	0.105	0.09	0.16
hsa-miR-190b	0.165	0.62	0.205	0.035	0.16
hsa-miR-519e*	-0.125	0.115	-0.155	0.255	0.16
hsa-miR-147b	-0.055	0.55	0.185	0.125	0.16
hsa-miR-4255	0.37	1.035	0.315	0.205	0.16
hsa-miR-944	0.155	1.115	0.45	0.205	0.16
hsa-miRPlus-J98*	-0.1	0.58	0.02	0	0.16
hsa-miR-611	-0.01	0.67	0.085	-0.075	0.16
hsa-miR-924	0.235	0.905	0.27	0.14	0.16
hsa-miRPlus-D1120	0.175	0.965	0.22	0.19	0.16
hsa-miR-1279	0.125	0.555	0.135	0.01	0.16
hsa-miR-361-3p	0.2	0.45	0.03	0.305	0.155
hsa-miR-450a	-0.01	0.19	-0.01	0.075	0.155
hsa-miR-3675-5p	0.11	0.685	0.105	0.08	0.155
hsa-miR-483-3p	0.19	0.09	0.125	0.705	0.155
hsa-miR-508-5p	-0.01	0.585	0.6	0.295	0.155
hsa-miR-548k	0.19	0.665	0.18	0.17	0.155
hsa-miR-650	0.12	0.725	0.27	0.015	0.155
hsa-miRPlus-J1005	0.16	0.695	0.19	0.115	0.155
hsa-miR-122	0.105	0.79	0.3	-0.025	0.15
hsa-miRPlus-G1246-3p	0.055	0.33	0.19	0.21	0.15
hsa-miRPlus-I101-2*	0.29	0.91	0.305	0.13	0.15
hsa-miR-212	0.005	0.625	0.02	-0.035	0.15
hsa-miR-516a-3p/hsa-miR-516b*	0.24	0.825	0.285	0.21	0.15
hsa-miR-541*	0.465	0.89	0.335	0.19	0.15
hsa-miR-934	0.08	0.705	0.67	0.22	0.15
hsa-miRPlus-I1247*	0.135	0.83	0.055	0.095	0.15
hsa-miR-1224-5p	0.145	0.735	0.24	0.055	0.15
hsa-miR-670	0.05	0.63	0.055	-0.045	0.15
hsa-miR-378c	0.105	0.495	0.07	0.08	0.145
hsa-miR-1253	0.03	0.73	-0.105	-0.33	0.145
hsa-miR-3689a-3p	0.105	0.635	0.04	-0.115	0.145
hsa-miR-4257	0.17	0.745	0.15	0.065	0.145
hsa-miR-3180-3p	0.255	0.945	0.31	0.065	0.145
hsa-miR-3713	0.23	0.745	0.3	0.135	0.145
hsa-miR-509-3p	0.085	0.705	0.315	0.245	0.145
hsa-miR-675*	0.07	0.49	0.145	0.295	0.145
hsa-miR-1256	0.07	0.99	0.12	0	0.14
hsa-miR-3618	0.245	0.855	0.595	0.225	0.14
hsa-miR-588	0.12	0.73	0.205	0.01	0.14
hsa-miR-19a*	0.195	0.93	0.245	0.16	0.14
hsa-miR-2117	0.08	0.745	0.15	0.05	0.14
hsa-miR-3186-3p	0.165	0.74	0.175	0.095	0.14
hsa-miR-325	0.165	0.73	0.195	0.055	0.14
hsa-miR-362-3p	-0.05	0.615	-0.11	-0.065	0.14
hsa-miR-503	-0.1	0.445	0.18	0.01	0.14
hsa-miR-122*	0.01	0.615	0.01	-0.07	0.14
hsa-miR-1249	0.295	0.395	0.245	0.225	0.14
hsa-miR-181c	-0.41	0.485	-0.065	-0.055	0.14
hsa-miRPlus-A1072	-0.03	0.245	0.32	0.395	0.14
hsa-miR-1255b	0.045	0.59	0.18	-0.025	0.135
hsa-miR-3201	-0.005	0.875	0.145	0.27	0.135
hsa-miR-3683	-0.105	0.92	0.045	0.03	0.135
hsa-miR-639	0.145	0.655	0.08	0.035	0.135
hsa-miR-4282	0.135	1.645	0.09	-0.19	0.135
hsa-miR-1286	0.075	0.855	0.145	0.2	0.135
hsa-miR-2110	0.235	0.865	0.225	1.175	0.135
hsa-miR-3165	-0.015	0.735	0.135	-0.12	0.135
hsa-miR-595	0.155	0.66	0.265	0.175	0.135
hsa-miRPlus-J365-1*	0.17	0.615	0.18	0.065	0.135
hsa-miR-4300	0.12	0.675	0.13	-0.11	0.135
hsa-miR-1270	0.115	0.825	0.285	0.18	0.13
hsa-miR-150	0.09	0.405	0.48	0.475	0.13
hsa-miR-499-3p	0.015	0.84	0.145	-0.125	0.13
hsa-miR-602	0.225	1.065	0.17	0.25	0.13
hsa-miR-887	-0.015	0.775	0.19	0.015	0.13
hsa-miR-92a-1*	0.18	0.725	0.1	0.1	0.13
hsa-miR-3692	-0.045	0.72	0.175	0.095	0.13
hsa-miR-4318	0.42	0.98	0.275	0.13	0.13
hsa-miR-1183	0.255	0.82	0.225	-0.04	0.13
hsa-miR-147	0.01	0.62	0.16	-0.065	0.13
hsa-miR-3136-5p	0.1	0.725	0.145	0.11	0.13
hsa-miR-514	0.265	0.895	0.205	0.16	0.125
hsa-miR-1913	0.02	0.405	0.07	0.185	0.125
hsa-miR-590-5p	-0.13	0.355	0.035	0.095	0.125
hsa-miR-3609	0.13	0.91	0.205	0.045	0.125
hsa-miR-3155	0.355	0.765	0.16	-0.015	0.12
hsa-miR-376b	-0.115	0.46	-0.26	-0.07	0.12
hsa-miRPlus-A1031	0.1	0.675	0.105	-0.12	0.12
hsa-miR-664	0.085	0.11	-0.195	0.305	0.115
hsa-miR-640	0.08	0.925	0.215	0.055	0.115
hsa-miR-19a	0.04	0.215	0.13	0.1	0.115
hsa-miR-499-5p	0.215	0.725	0.295	0.05	0.115
hsa-miR-424*	0.225	0.575	0.045	-0.21	0.115
hsa-miR-125a-3p	0.125	0.43	0.02	0.17	0.115
hsa-miR-1185	0.045	0.71	0.055	-0.04	0.11
hsa-miR-520d-5p	-0.02	0.62	-0.075	-0.13	0.11
hsa-miR-655	0.125	0.715	0.095	0.135	0.11
hsa-miR-3126-5p	0.25	0.865	0.395	-0.055	0.11
hsa-miR-3153	0.11	0.785	-0.005	-0.085	0.11
hsa-miR-3647-3p	-0.245	-0.1	-0.36	-0.12	0.11
hsa-miR-3680*	0.17	0.765	0	-0.155	0.11
hsa-miR-550a	0.035	0.76	0.295	0.05	0.11
hsa-miR-1911*	0.27	0.835	0.29	0.185	0.105
hsa-miR-338-5p	0.425	0.57	0.56	0.305	0.105
hsa-miR-3690	0.045	0.68	0.62	0.115	0.105
hsa-miR-211	0.36	0.525	0.125	0.13	0.105
hsa-miR-520a-3p	0.27	0.59	0.035	-0.095	0.105
hsa-miR-544	0.305	0.685	0.21	0.065	0.105
hsa-miR-219-2-3p	0.305	0.715	0.24	0.15	0.105
hsa-miR-3119	0.275	0.765	0.095	0.045	0.105
hsa-miR-3173-3p	0.45	1.065	0.11	0.1	0.105
hsa-miR-500a*	0.035	0.57	0.09	-0.025	0.105
hsa-miR-592	0.05	0.46	0.1	-0.025	0.105
hsa-miR-124*	-0.01	0.485	-0.005	0.22	0.105
hsa-miR-4252	-0.105	0.775	0.08	-0.06	0.1
hsa-miR-92a-2*	8.88178e-16	0.645	0.14	0.02	0.1
hsa-miR-126	0.045	0.59	0.05	0.07	0.1
hsa-miR-577	-0.04	0.955	0.255	0.07	0.1
hsa-miR-1228*	0.075	0.545	0.13	0.02	0.095
hsa-miR-504	0.18	0.735	0.425	0.115	0.095
hsa-miR-598	-0.035	0.575	0.065	0.075	0.095
hsa-miRPlus-D1090	0.25	0.7	0.505	0.21	0.095
hsa-miR-4311	-0.01	0.785	0.18	0.11	0.095
hsa-miR-133b	0.09	0.59	0.665	0.11	0.09
hsa-miR-103a-2*	-0.015	0.57	0.07	0.06	0.09
hsa-miR-378/hsa-miR-378c/hsa-miR-378d	0.205	0.595	0.195	0.165	0.09
hsa-miR-383	0.275	0.795	0.235	0.175	0.09
hsa-miR-188-5p	0.085	0.865	0.11	0.015	0.09
hsa-miR-301b	-0.095	0.52	-0.07	-0.085	0.09
hsa-miR-3189-3p	-0.065	0.51	-0.105	0.1	0.09
hsa-miR-33a*	-0.035	0.73	0.065	0.11	0.09
hsa-miR-488*	0.03	1.12	0.025	0.09	0.09
hsa-miR-583	0.375	0.87	0.13	-0.16	0.09
hsa-miR-4309	0.125	0.94	0.3	0.075	0.09
hsa-miR-545	0.05	0.665	0.05	0.24	0.09
hsa-miR-1322	0.185	0.665	0.335	0.025	0.085
hsa-miR-3655	0.175	0.6	0.175	0.13	0.085
hsa-miR-1307	0.09	0.635	0.135	0.12	0.085
hsa-miR-331-3p	-0.285	-0.04	-0.31	-0.13	0.085
hsa-miR-495	-0.125	0.455	-0.02	-0.085	0.085
hsa-miR-1181	0.1	0.58	0.155	0.095	0.085
hsa-miR-3939	0.13	0.76	0.085	0.155	0.085
hsa-miR-622	0.04	0.58	0.21	-0.035	0.085
hsa-miR-1248	-0.15	0.4	0.135	0.06	0.085
hsa-miR-3190	0.025	0.655	0.115	-0.02	0.085
hsa-miR-4299	-0.035	0.305	0.565	0.235	0.085
hsa-miR-3646	0.045	0.125	0.05	0.28	0.08
hsa-miR-1247	-0.19	0.19	-0.265	0.085	0.08
hsa-miR-1229	0.105	0.76	0.14	0.21	0.08
hsa-miR-192	0.07	0.71	-0.015	-0.145	0.08
hsa-miR-663b	0.095	0.665	0.16	-0.025	0.08
hsa-miR-505*	0.075	0.46	0.32	0.21	0.075
hsa-miR-198	0.245	0.745	0.225	-0.03	0.075
hsa-miR-338-3p	0.155	0.615	0.14	0.11	0.075
hsa-miR-3605-3p	-8.88178e-16	0.62	0.12	-0.05	0.075
hsa-miR-3684	-0.01	0.905	0.12	0.145	0.075
hsa-miR-4524*	-0.085	0.615	0.13	-0.025	0.075
hsa-miR-136*	-0.085	0.115	-0.285	0.02	0.07
hsa-miR-3171	-0.055	1.04	0.01	-0.06	0.07
hsa-miR-3714	0.04	0.5	0.11	0.065	0.07
hsa-miR-569	0.35	1.255	0.395	0.06	0.07
hsa-miR-873	-0.075	0.74	0.025	-0.115	0.07
hsa-miRPlus-I107*	0.08	0.485	0.08	0.055	0.07
hsa-miR-4323	-0.03	0.635	-0.02	0.065	0.065
hsa-miR-616	0.32	0.77	0.115	0.025	0.065
hsa-miR-1291	-0.1	0.56	0.05	-0.125	0.065
hsa-miR-1470	-0.015	0.53	-0.195	0.065	0.065
hsa-miR-302e	-0.04	0.53	0.07	0.005	0.065
hsa-miR-3187-3p	0.105	0.81	0.125	0.17	0.065
hsa-miR-3908	0.125	0.88	0.1	0.07	0.065
hsa-miR-1296	0.23	0.61	0.08	-0.045	0.065
hsa-miR-3182	0.07	-0.055	-0.045	-0.02	0.065
hsa-miR-33b*	0.125	0.8	-0.015	0.03	0.065
hsa-miR-3691-5p	0.345	0.92	0.2	-0.01	0.065
hsa-miRPlus-G1140-3p	0.065	0.735	0.15	0.05	0.065
hsa-miR-219-5p	-0.165	0.47	0.02	0.015	0.065
hsa-miR-34b	8.88178e-16	0.66	0.025	0.055	0.06
hsa-miR-203	-0.11	0.57	0.07	-0.04	0.06
hsa-miR-4796-3p	0.005	0.82	0.105	0.05	0.06
hsa-miRPlus-J1003	0.255	0.57	0.285	0.075	0.06
hsa-miR-4326	0.025	0.71	0.225	0.05	0.06
hsa-miR-501-5p	0.185	0.545	0.085	-0.11	0.06
hsa-miR-593	0.11	0.51	0.15	0.08	0.06
hsa-miR-3064-3p	0.01	0.845	0.085	0.155	0.055
hsa-miR-7-2*	0.015	0.67	0.06	0.04	0.055
hsa-miR-1266	0.03	0.84	0.135	-0.05	0.055
hsa-miR-3200-5p	0.135	0.69	0.025	0.19	0.055
hsa-miR-1260b	-0.27	0.1	-0.18	0.14	0.05
hsa-miR-223	-0.05	0.46	-0.05	-0.185	0.05
hsa-miR-676	0.01	0.56	0.035	-0.08	0.05
hsa-miR-1282	0.125	0.535	0.125	-0.09	0.05
hsa-miR-223*	0.15	0.53	0.155	0.13	0.05
hsa-miR-3620	-0.4	0.22	-0.24	-0.085	0.05
hsa-miR-412	0	0.69	0.655	-0.165	0.05
hsa-miR-520g	0.1	0.82	0.175	0.36	0.05
hsa-miR-548d-3p	-0.035	0.785	0.17	0.085	0.05
hsa-miR-92b*	0.145	0.805	0.135	0.08	0.05
hsa-miR-647	0.2	0.695	0.12	-0.005	0.05
hsa-miR-4274	0.135	0.31	0.14	0.03	0.045
hsa-miR-3151	0.06	0.79	0.1	-0.035	0.045
hsa-miR-362-5p	-0.065	0.45	0.015	0	0.045
hsa-miR-520b/hsa-miR-520c-3p	8.88178e-16	1.03	0.085	0.065	0.045
hsa-miR-580	0.32	0.7	0.14	-0.035	0.045
hsa-miR-3682-3p	0.01	0.775	0.165	-0.035	0.045
hsa-miR-557	0.015	0.605	0.125	-0.025	0.045
hsa-miR-628-5p	-0.115	0.44	-0.075	-0.255	0.045
hsa-miR-885-5p	0.215	0.415	0.27	0.015	0.04
hsa-miRPlus-A1015	-0.245	0.25	-0.075	-0.185	0.04
hsa-miR-369-5p	0.07	0.745	0.03	0.02	0.04
hsa-miR-4258	0.08	0.155	-0.195	0.175	0.04
hsa-miR-466	0.03	0.9	0.06	0.155	0.04
hsa-miR-545*	0.23	0.565	0.04	0.025	0.04
hsa-miR-1228	-0.115	0.455	0.035	-0.15	0.04
hsa-miR-204	0.15	0.545	0.04	-0.08	0.04
hsa-miR-3176	-0.085	0.71	0.12	-0.195	0.04
hsa-miR-3200-3p	-0.05	0.795	0.17	0.06	0.04
hsa-miR-4320	0.03	0.685	0.13	-0.035	0.04
hsa-miR-551b	-0.17	0.53	0.025	-0.045	0.04
hsa-miRPlus-C1100	0.17	0.575	0.06	-0.005	0.04
hsa-miR-324-3p	-0.005	0.43	0.04	0.085	0.04
hsa-miR-132	0.05	0.51	-0.055	-0.135	0.035
hsa-miR-1226*	0.22	0.755	0.155	-0.05	0.035
hsa-miR-1293	0.335	0.695	0.2	0.045	0.035
hsa-miR-340	-0.005	0.215	0.025	0.125	0.035
hsa-miR-34c-5p	0.055	0.67	0.07	0.01	0.035
hsa-miR-4261	0.32	1.35	0.125	0.02	0.035
hsa-miR-4327	0.085	0.855	0.1	0.16	0.035
hsa-miR-507	0.205	0.575	0.185	0.42	0.035
hsa-miR-576-5p	0.08	0.505	0.155	0.045	0.035
hsa-miR-564	0.11	0.9	0.125	-0.21	0.035
hsa-miR-744*	-0.03	0.72	0.1	0.235	0.035
hsa-miR-548z	0.1	0.695	-1.77636e-15	-0.11	0.035
hsa-miR-3622b-5p	0.13	0.66	-0.07	-0.215	0.03
hsa-miR-3657	-0.04	0.52	0.085	0.055	0.03
hsa-miR-3914	-0.015	0.75	0.275	0.015	0.03
hsa-miR-4277	0.03	0.69	0.03	-0.015	0.03
hsa-miR-3652	0.035	0.64	0.08	0.025	0.03
hsa-miR-490-5p	-0.05	0.385	0.05	-0.055	0.03
hsa-miRPlus-I181b-1*	0.56	1.435	0.15	-0.155	0.03
hsa-miR-497*	0.04	0.995	0.01	-0.055	0.03
hsa-miR-185	0.22	0.25	0.085	0.245	0.03
hsa-miR-3180/hsa-miR-3180-3p	0.205	0.68	-0.025	0.065	0.03
hsa-miR-550a*	0.08	0.71	0.355	-0.01	0.025
hsa-miR-658	0.15	0.855	0.09	0.08	0.025
hsa-miR-299-3p	0.035	0.495	-0.105	0.01	0.025
hsa-miR-3145-3p	0.05	0.655	0.08	0.06	0.025
hsa-miR-519a	0.06	0.725	0.185	0.065	0.025
hsa-miR-1	-0.04	0.695	0.155	0.02	0.025
hsa-miR-335*	0.085	0.325	0.255	0.335	0.02
hsa-miR-765	-0.01	0.795	0.1	0	0.02
hsa-miR-1273c	0.03	0.855	-0.115	-0.175	0.02
hsa-miR-202	0.12	0.755	-0.06	-0.225	0.02
hsa-miR-500a/hsa-miR-500b	0.09	0.68	0.13	0.09	0.02
hsa-miR-575	0.015	0.63	0.125	-0.11	0.02
hsa-miR-184	0.07	0.665	0.13	0.02	0.02
hsa-miR-3138	0.15	0.68	0.08	-0.02	0.02
hsa-miR-3660	-0.14	0.665	0.115	0.095	0.02
hsa-miR-489	-0.115	0.655	-0.04	-0.15	0.02
hsa-miR-4270	0.195	0.615	0.175	0.03	0.015
hsa-miR-374a*	-0.01	0.67	0.1	-0.045	0.015
hsa-miR-132*	0.275	0.555	0.04	-0.05	0.015
hsa-miR-3152-3p	0.13	0.785	0.08	0.08	0.015
hsa-miR-3661	0.035	0.675	0.085	0.115	0.015
hsa-miR-618	0.015	0.415	0.04	-0.015	0.015
hsa-miR-496	-8.88178e-16	0.675	0.045	-0.03	0.015
hsa-miR-135a*	0.01	0.57	0.015	-0.055	0.01
hsa-miR-142-3p	0.125	0.625	0.195	0.015	0.01
hsa-miR-129*	0.14	0.545	-0.12	-0.205	0.01
hsa-miR-1910	0.1	0.845	0.215	0.09	0.01
hsa-miR-186*	-0.19	0.43	0.14	-0.06	0.005
hsa-miR-3148	0.21	0.665	0.225	0.235	0.005
hsa-miR-889	0.01	0.705	-0.025	-0.15	0.005
hsa-miR-297	0.105	0.68	0.215	0.07	0.005
hsa-miR-3125	0.2	0.825	0.205	0.055	0.005
hsa-miR-3149	0.375	0.485	0.475	0.28	0.005
hsa-miR-518b	0.075	0.52	-0.1	0.085	0.005
hsa-miR-129-3p	0.14	0.655	0.09	-0.06	0.005
hsa-miR-369-3p	0.03	0.445	-0.26	-0.055	0.005
hsa-miR-4271	0.185	0.765	-0.12	-0.18	0.005
hsa-miR-1255a	0.275	0.585	0.535	0.22	1.77636e-15
hsa-miR-892a	0.01	0.435	0.005	-0.04	1.77636e-15
hsa-miR-30b*	0.12	0.85	0.18	-0.015	8.88178e-16
hsa-miR-1304	0.055	0.635	0.35	0.15	0
hsa-miR-323-3p	-0.08	0.705	0.115	-0.13	0
hsa-miR-99a*	-0.08	0.57	-0.035	-0.16	0
hsa-miR-32	-0.23	0.015	-0.335	-0.05	-0.005
hsa-miR-4324	0.095	-0.06	-0.235	-0.19	-0.005
hsa-miR-3198	0.02	0.615	0.04	-0.07	-0.005
hsa-miR-759	0	0.75	-0.09	-0.2	-0.005
hsa-miR-19b-2*	0.08	0.39	0.13	-0.025	-0.005
hsa-miR-548d-5p	-0.165	0.49	0.02	-0.065	-0.005
hsa-miR-93	-0.095	0.225	-0.02	0.195	-0.005
hsa-miRPlus-D1100	0.06	0.61	0.255	-0.03	-0.01
hsa-miR-106a*	0.295	0.675	0.085	-0.06	-0.01
hsa-miR-3678-5p	0.07	0.775	0.12	0.035	-0.01
hsa-miR-3934	-0.09	0.565	-0.045	-0.155	-0.01
hsa-miR-93*	0.09	0.765	0.145	0.1	-0.01
hsa-miR-1976	0.03	0.46	0.085	-0.05	-0.015
hsa-miR-3188	0.12	0.48	-0.005	-0.17	-0.015
hsa-miR-3614-3p	-0.215	0.205	-0.045	-0.075	-0.015
hsa-miR-539	0.025	0.6	-0.065	-0.11	-0.015
hsa-miR-34a*	-0.225	0.505	-0.195	-0.24	-0.015
hsa-miR-3926	-0.16	0.665	0.13	-0.065	-0.015
hsa-miR-454*	0.03	0.625	0.03	0.145	-0.015
hsa-miR-718	-0.065	0.045	-0.065	-0.16	-0.015
hsa-miRPlus-I320a*	8.88178e-16	0.285	-0.06	-0.145	-0.015
hsa-miR-3922-3p	-0.075	0.335	-0.095	0.09	-0.015
hsa-miR-505	0.145	0.56	-0.015	-0.075	-0.015
hsa-miR-130a*	-0.115	0.545	0.03	-0.045	-0.015
hsa-miR-296-5p	0.11	0.365	-0.025	0.065	-0.015
hsa-miR-513b	1.77636e-15	0.45	0.225	-0.075	-0.02
hsa-miR-10a*	-0.26	0.305	-0.145	0.005	-0.02
hsa-miR-1224-3p	-0.17	0.435	-0.075	-0.02	-0.02
hsa-miR-129-5p	0.06	0.535	0.17	0.09	-0.02
hsa-miR-371-5p	0.25	0.89	-0.075	-0.32	-0.02
hsa-miR-1915	0.435	0.69	-0.105	0.13	-0.02
hsa-miR-3591-3p	-0.015	0.68	0.135	-0.15	-0.025
hsa-miR-766	0.09	0.655	0.18	-0.055	-0.025
hsa-miR-3616-5p	-0.25	0.835	-0.14	-0.145	-0.025
hsa-miR-582-3p	0.11	0.85	0.12	0.165	-0.025
hsa-miR-1295	0.085	0.45	0.01	-0.055	-0.025
hsa-miR-4283	0.085	0.69	-0.03	-0.035	-0.025
hsa-miR-1288	0.155	0.885	0.045	-0.065	-0.025
hsa-miR-4325	0.19	0.655	0.03	-0.09	-0.025
hsa-miR-645	0.255	0.585	0.505	0.125	-0.025
hsa-miR-940	0.08	0.49	0.05	0.015	-0.03
hsa-miR-522	0.195	0.655	0.095	0.05	-0.03
hsa-miR-130b*	0.055	0.565	0.165	-0.085	-0.03
hsa-miR-3687	0.185	0.225	0.455	0.305	-0.03
hsa-miR-4251	0.05	0.605	0.035	-0.155	-0.03
hsa-miR-454	-0.065	0.415	-0.06	-0.175	-0.03
hsa-miR-885-3p	0.275	0.905	0.245	0.09	-0.03
hsa-miR-9	0.02	0.495	-0.015	-0.03	-0.03
hsa-miR-1258	0.075	0.57	0.035	0.08	-0.03
hsa-miR-15b*	-0.195	0.335	-0.005	-0.215	-0.03
hsa-miR-1301	0.035	0.43	0.015	-0.05	-0.035
hsa-miR-339-3p	0.06	0.305	-0.265	-0.245	-0.035
hsa-miR-376a	0.155	0.39	-0.21	-0.285	-0.035
hsa-miR-576-3p	0.155	0.705	0.075	-0.135	-0.035
hsa-miR-1287	0.075	0.435	0.015	-0.08	-0.035
hsa-miR-200c*	-0.09	0.665	0.23	-0.015	-0.035
hsa-miR-4302	-0.07	0.585	0.06	0.04	-0.035
hsa-miR-502-3p	-0.25	0.355	-0.16	-0.21	-0.035
hsa-miRPlus-C1089	0.18	0.52	0.04	-0.06	-0.035
hsa-miR-3132	0.215	0.735	-0.08	-0.205	-0.04
hsa-miR-3180-5p	-0.04	0.585	0.01	-0.205	-0.04
hsa-miR-422a	0.03	0.565	0.09	0.04	-0.04
hsa-miR-513c	-0.055	0.555	0.095	-0.03	-0.04
hsa-miR-517a	0.06	0.48	-0.055	-0.14	-0.04
hsa-miR-657	-0.085	0.525	0.095	0.025	-0.04
hsa-miR-1303	0.15	0.79	0.155	-0.035	-0.04
hsa-miR-551b*	0.17	0.745	0.225	0.02	-0.04
hsa-miR-4312	0.07	0.38	-0.035	-0.08	-0.045
hsa-miR-519d	-0.32	0.23	-0.275	-0.195	-0.045
hsa-miR-187	0.04	0.7	0.205	-0.025	-0.045
hsa-miR-187*	-0.07	0.5	0.21	-0.315	-0.045
hsa-miR-1208	0.03	0.76	0.29	0.125	-0.045
hsa-miR-342-5p	0.365	0.605	0.345	0.16	-0.045
hsa-miR-224*	0.105	0.405	0.255	0.055	-0.05
hsa-miR-626	-0.2	0.605	-0.03	-0.195	-0.05
hsa-miR-99b*	-0.09	0.29	-0.09	-0.095	-0.05
hsa-miR-548i	-0.025	0.77	-0.015	0.165	-0.05
hsa-miR-125b-2*	-0.245	0.41	-0.105	-0.355	-0.05
hsa-miR-1231	-0.4	0.62	0.12	-0.04	-0.055
hsa-miR-182	0.31	0.735	0.125	0.035	-0.055
hsa-miR-23a*	0.05	0.335	-0.075	-0.055	-0.06
hsa-miR-3141	0.245	0.74	0.14	0.05	-0.06
hsa-miR-372	-0.215	0.39	-0.1	-0.025	-0.06
hsa-miR-758	0.085	0.59	0.1	-0.015	-0.06
hsa-miR-3194-5p	0.01	0.9	-0.2	-0.28	-0.065
hsa-let-7g*	-0.41	0.405	-0.165	-0.3	-0.065
hsa-miR-1825	-0.115	0.53	0.115	-0.14	-0.065
hsa-miR-3139	0.275	0.925	0.105	-0.01	-0.065
hsa-miR-3659	-0.06	0.66	-0.095	-0.05	-0.065
hsa-miR-937	-0.06	0.48	-0.05	-0.265	-0.065
hsa-miR-432	-0.025	0.51	-0.115	-0.115	-0.065
hsa-miR-502-5p	0.05	0.625	0.045	-0.05	-0.065
hsa-miR-720	-0.095	-0.19	-0.245	-0.005	-0.065
hsa-miR-224	-0.22	-0.005	-0.275	-0.335	-0.07
hsa-miR-30a	-0.2	-0.045	-0.265	-0.125	-0.07
hsa-miR-34c-3p	0	0.71	-0.025	-0.28	-0.07
hsa-miR-802	-0.02	0.92	0.01	-0.12	-0.07
hsa-miR-26a-1*	0.04	0.525	-0.025	-0.135	-0.07
hsa-miR-767-5p	0.205	0.125	0.1	-0.01	-0.07
hsa-miR-3121-3p	0.02	0.7	-0.32	-0.52	-0.07
hsa-miR-130b	-0.065	0.025	-0.165	-0.015	-0.07
hsa-miR-2355-3p	-0.045	0.095	0.27	-0.09	-0.07
hsa-miR-551a	-0.16	0.275	-0.13	-0.055	-0.07
hsa-miR-95	0.025	1.205	0.205	0.155	-0.075
hsa-miR-3648	0.36	0.915	0.08	0.05	-0.075
hsa-miR-3689b*/hsa-miR-3689c	0.005	0.43	0.045	-0.21	-0.075
hsa-miR-3692*	-0.065	0.545	-0.005	-0.14	-0.075
hsa-miR-487a	-0.34	0.47	-0.19	-0.15	-0.075
hsa-miR-18b	0.035	0.33	0.02	-0.07	-0.075
hsa-miR-208b	-0.095	0.71	0.335	-0.095	-0.075
hsa-miR-30c-2*	0.025	0.455	-0.045	-0.115	-0.075
hsa-miR-411	-0.005	0.29	-0.225	-0.145	-0.075
hsa-miR-485-5p	0.05	0.37	0.125	-0.065	-0.075
hsa-miR-484	0.01	0.36	-0.05	-0.015	-0.08
hsa-miR-3144-3p	-0.17	0.425	-0.09	-0.185	-0.08
hsa-miR-323b-5p	0.02	0.455	0.055	-0.085	-0.08
hsa-let-7f-2*	0.01	0.5	-0.07	-0.075	-0.08
hsa-miR-3943	0.005	0.4	-0.075	-0.04	-0.08
hsa-miR-513a-3p	-0.52	0.4	-0.15	-0.18	-0.08
hsa-let-7i*	-0.24	-0.09	-0.48	-0.27	-0.085
hsa-miR-877*	-0.07	0.045	-0.195	0.195	-0.085
hsa-miR-1261	-0.065	0.6	-0.055	-0.265	-0.085
hsa-miR-197	-0.15	0.245	-0.3	-0.245	-0.09
hsa-miR-376a*	-0.075	0.22	-0.235	-0.09	-0.09
hsa-miR-3649	-0.005	0.425	-0.07	-0.265	-0.09
hsa-miR-4304	0.1	0.72	-0.01	0.005	-0.09
hsa-miR-3147	0.09	0.66	0.055	-0.19	-0.09
hsa-miRPlus-C1087	-0.09	0.63	0	-0.085	-0.09
hsa-miRPlus-G1079-5p	-0.18	0.69	-0.06	-0.04	-0.095
hsa-miR-16-2*	-0.105	0.44	-0.04	-0.195	-0.095
hsa-miR-936	-0.04	0.595	0.04	-0.075	-0.095
hsa-miR-3929	0.06	0.695	0.195	-0.145	-0.095
hsa-miR-432*	0.04	0.51	-0.05	-0.01	-0.1
hsa-miR-1251	-0.165	0.725	0.06	0.08	-0.1
hsa-miRPlus-J135a-2*	0.18	0.735	0.115	-0.17	-0.1
hsa-miR-103b	-0.07	0.505	-0.045	-0.195	-0.1
hsa-miR-3162-5p	0.08	0.735	0.245	-0.02	-0.105
hsa-miR-374b*	8.88178e-16	0.44	-0.03	-0.18	-0.105
hsa-miR-3911	0.08	0.58	0.035	-0.07	-0.105
hsa-miR-3154	-0.14	0.565	-0.07	-0.155	-0.105
hsa-miR-376c	-0.1	-0.245	-0.615	-0.2	-0.105
hsa-miR-629	0.08	0.47	0.045	0.02	-0.105
hsa-miRPlus-A1025	-0.175	0.62	-0.015	-0.16	-0.105
hsa-miR-518d-5p/hsa-miR-520c-5p/hsa-miR-526a	-0.26	0.5	-0.095	-0.2	-0.105
hsa-miR-382	0.01	0.315	-0.15	-0.055	-0.11
hsa-miR-25	-0.135	0.14	-0.105	-0.17	-0.11
hsa-miR-29b-2*	0.18	0.725	-0.1	-0.125	-0.11
hsa-miR-3137	0.015	0.51	0.03	-0.165	-0.11
hsa-miR-144	0.115	0.785	-0.005	-0.19	-0.11
hsa-miR-636	0.045	0.545	0.125	-0.09	-0.115
hsa-miR-421	0.24	0.775	-0.06	-0.135	-0.115
hsa-let-7f-1*	-0.21	0.15	-0.39	-0.05	-0.115
hsa-miR-2682	-0.005	0.99	0.095	-0.165	-0.115
hsa-miR-1260	-0.38	-0.075	-0.24	-0.095	-0.115
hsa-miR-146b-3p	-0.015	0.505	0.22	-0.09	-0.12
hsa-miR-208a	-0.23	0.57	-0.095	-0.18	-0.12
hsa-miR-302c	0.025	0.31	0.06	-0.145	-0.12
hsa-miR-379	-0.165	0.045	-0.31	-0.21	-0.12
hsa-miR-127-5p	-0.115	0.275	-0.24	-0.145	-0.125
hsa-miR-1323	-0.015	0.785	-0.06	0.19	-0.125
hsa-miRPlus-C1049	0.005	0.28	-0.07	-0.045	-0.125
hsa-miR-2114*	-0.11	0.77	-0.005	-0.15	-0.13
hsa-miR-492	-0.205	0.175	-0.575	-0.43	-0.13
hsa-miR-486-5p	0.045	0.315	-0.055	-0.145	-0.13
hsa-miR-1227	-0.105	0.255	-0.12	-0.13	-0.135
hsa-miR-3935	0.015	0.485	0.21	-0.08	-0.135
hsa-miR-620	0.19	0.73	-0.06	-0.075	-0.135
hsa-miR-761	0.065	0.82	0.135	-0.205	-0.135
hsa-miR-891a	0.03	0.56	-0.02	-0.28	-0.135
hsa-miR-1273e	0.105	0.43	0.05	-0.12	-0.14
hsa-miR-206	0.04	0.62	-0.015	-0.145	-0.14
hsa-miR-370	0.24	0.545	0.005	-0.05	-0.14
hsa-miR-508-3p	-0.07	0.475	-0.105	-0.175	-0.14
hsa-miR-1284	-0.215	0.18	-0.17	-0.23	-0.14
hsa-miR-1182	-0.005	0.47	0.145	-0.165	-0.145
hsa-miR-3118	0.035	0.74	-0.035	-0.195	-0.145
hsa-miR-3164	0.09	0.66	-0.025	-0.02	-0.145
hsa-miRPlus-I137*	-0.055	0.345	-0.11	-0.19	-0.145
hsa-miR-488	0.065	0.47	0.075	0.015	-0.15
hsa-miR-30a*	0.08	0.5	-0.105	-0.185	-0.15
hsa-miR-708*	-0.1	0.45	-0.205	-0.115	-0.15
hsa-miRPlus-A1073	-0.06	0.09	-0.1	-0.105	-0.15
hsa-miR-15b	-0.1	-0.03	-0.12	-0.165	-0.155
hsa-miR-493*	-0.135	0.21	-0.155	-0.205	-0.155
hsa-miR-138-2*	-0.21	0.43	-0.015	-0.23	-0.155
hsa-miR-365*	-0.085	0.485	-0.205	-0.24	-0.155
hsa-miR-298	-0.095	0.495	0.035	-0.065	-0.155
hsa-miR-3675-3p	-0.15	0.115	-0.345	-0.06	-0.155
hsa-miR-146b-5p	-0.155	0.205	-0.295	-0.185	-0.155
hsa-miR-2115	0.215	0.57	0.11	-0.07	-0.16
hsa-miR-3670	-0.17	0.57	-0.005	-0.23	-0.16
hsa-miR-106b*	-0.105	0.345	-0.05	0.015	-0.16
hsa-miR-3622a-3p	-0.195	0.385	-0.16	-0.22	-0.16
hsa-miR-1273	-0.24	0.44	-0.015	-0.125	-0.165
hsa-miR-2113	0.035	0.53	0.01	-0.355	-0.165
hsa-miR-3123	-0.06	0.385	-0.165	-0.43	-0.165
hsa-miR-3128	-0.16	0.64	-0.185	-0.32	-0.165
hsa-miR-329	-0.185	0.4	-0.13	-0.295	-0.17
hsa-miR-449b*	-0.15	0.37	-0.265	-0.5	-0.17
hsa-miR-638	0.19	0.51	-0.365	0.14	-0.175
hsa-miR-543	-0.085	0.39	-0.02	-0.065	-0.175
hsa-miR-7-1*	-0.27	0.55	-0.03	-0.22	-0.175
hsa-miR-487b	-0.135	-0.115	-0.205	-0.145	-0.175
hsa-miR-520g/hsa-miR-520h	0.07	0.73	-0.105	-0.115	-0.175
hsa-miR-548a-5p	-0.145	0.815	-0.215	-0.105	-0.175
hsa-miR-340*	-0.14	0.43	-0.245	-0.135	-0.18
hsa-miR-519e	-0.455	0.12	-0.35	-0.33	-0.18
hsa-miR-644	0.045	0.55	-0.04	-0.185	-0.18
hsa-miR-582-5p	-0.225	0.8	-0.27	-0.365	-0.18
hsa-miR-4298	-0.055	0.825	-0.02	0.02	-0.185
hsa-miR-570	-0.17	0.755	-0.04	-0.175	-0.185
hsa-miR-193a-3p	-0.215	-0.305	-0.46	-0.12	-0.19
hsa-miR-3199	-0.14	0.315	-0.235	-0.29	-0.19
hsa-miR-409-3p	0.04	0.345	-0.305	-0.385	-0.19
hsa-miRPlus-J376c*	-0.135	0.39	-0.265	-0.145	-0.19
hsa-miR-218-1*	-0.07	0.545	-0.07	-0.31	-0.195
hsa-miR-1262	-0.115	0.59	-0.025	-0.12	-0.2
hsa-miR-3157-5p	0.08	0.69	0.015	0.055	-0.2
hsa-miR-541	0	0.51	-0.085	-0.195	-0.2
hsa-miR-1281	-0.14	0.095	-0.165	-0.12	-0.205
hsa-miR-1272	0.055	0.615	0.025	-0.11	-0.205
hsa-miR-1915*	-0.18	0.335	-0.205	-0.285	-0.205
hsa-miR-3179	-0.065	0.55	-0.055	-0.285	-0.205
hsa-miR-410	-0.1	0.415	-0.32	-0.275	-0.205
hsa-miR-1280	-0.52	-0.06	-0.245	-0.065	-0.205
hsa-miR-3606	-0.01	0.47	-0.145	-0.24	-0.21
hsa-miRPlus-I382*	-0.095	0.485	-0.16	-0.345	-0.21
hsa-miR-625	-0.115	0.275	-0.22	-0.19	-0.21
hsa-miR-3065-5p	-0.295	0.285	-0.09	-0.235	-0.215
hsa-miR-876-3p	-0.005	0.45	-0.07	-0.275	-0.215
hsa-miR-3679-3p	-0.165	-0.055	-0.225	-0.225	-0.215
hsa-let-7i	-0.11	-0.265	-0.22	-0.105	-0.215
hsa-miR-3924	-0.15	0.295	-0.14	-0.185	-0.215
hsa-miR-3656	-0.15	0.085	-0.33	-0.145	-0.22
hsa-miR-3195	-0.26	-0.095	-0.845	-0.42	-0.22
hsa-miR-548q	-0.045	0.71	-0.12	-0.245	-0.22
hsa-miR-555	-0.115	0.8	-0.01	-0.175	-0.22
hsa-let-7b*	-0.11	0.09	-0.545	-0.15	-0.22
hsa-miR-532-3p	-0.165	0.25	-0.175	-0.34	-0.225
hsa-miR-181a-2*	-0.14	0.39	-0.03	-0.31	-0.225
hsa-miR-431	-0.035	0.33	-0.1	-0.185	-0.225
hsa-miR-3605-5p	0.1	0.61	-0.025	-0.145	-0.225
hsa-miR-411*	-0.285	0.175	-0.26	-0.35	-0.23
hsa-miR-3613-5p	0.1	0.5	0.01	-0.195	-0.23
hsa-miR-431*	0.155	0.48	-0.105	-0.22	-0.23
hsa-miR-99a	-0.27	-0.07	-0.185	-0.255	-0.235
hsa-miR-3664-5p	-0.315	0.165	-0.41	-0.27	-0.235
hsa-miR-1285	0.345	0.545	0.275	0.18	-0.235
hsa-miR-18a	0.06	0.615	-0.16	-0.35	-0.235
hsa-miR-1909	0.02	0.455	-0.225	-0.38	-0.235
hsa-miR-493	-0.17	0.47	-0.335	-0.29	-0.235
hsa-miR-1252	-0.16	0.32	-0.285	-0.315	-0.245
hsa-miR-1257	0.015	0.83	-0.015	0.02	-0.245
hsa-miR-193a-5p	-0.065	-0.075	-0.295	-0.305	-0.245
hsa-miR-34b*	-0.125	0.28	-0.2	-0.27	-0.245
hsa-miRPlus-A1086	-0.395	0.09	-0.65	0.685	-0.25
hsa-miR-4297	0.245	0.395	0.005	-0.1	-0.25
hsa-miR-4305	-0.1	0.585	-0.12	-0.205	-0.25
hsa-miR-596	-0.07	0.505	-0.32	-0.625	-0.255
hsa-miR-377	-0.215	-0.47	-0.705	-0.275	-0.26
hsa-miR-28-3p	-0.145	0.28	-0.26	-0.385	-0.26
hsa-miR-1226	0.03	0.365	-0.175	-0.195	-0.26
hsa-miR-1265	-0.15	0.155	-0.075	-0.185	-0.265
hsa-miR-608	-0.115	0.55	-0.16	-0.32	-0.265
hsa-miR-612	-0.045	0.345	-0.31	-0.42	-0.265
hsa-miR-194*	-0.055	0.565	-0.165	-0.125	-0.265
hsa-miR-920	-0.085	0.485	-0.11	-0.305	-0.27
hsa-miR-1236	0.08	0.3	-0.09	-0.18	-0.27
hsa-miR-525-5p	-0.26	0	-0.345	-0.385	-0.275
hsa-miR-921	0.18	0.585	0	-0.265	-0.275
hsa-miR-4273	-0.025	0.605	-0.175	-0.295	-0.275
hsa-miR-520e	-0.245	0.47	-0.17	-0.305	-0.275
hsa-miR-3920	-0.18	0.565	-0.265	-0.465	-0.28
hsa-miR-616*	-0.405	0.32	-0.155	-0.245	-0.29
hsa-miR-922	-0.295	0.46	-0.235	-0.14	-0.29
hsa-miR-1321	0.24	0.44	-0.215	-0.21	-0.295
hsa-miR-942	-0.07	0.405	-0.135	-0.235	-0.295
hsa-miR-155*	0.08	0.535	-0.26	-0.565	-0.3
hsa-miR-3160-3p	0.33	0.705	-0.15	-0.4	-0.3
hsa-miR-127-3p	-0.305	-0.07	-0.53	-0.39	-0.3
hsa-miRPlus-C1076	-0.095	0.345	-0.405	-0.46	-0.305
hsa-miR-4275	-0.305	0.305	-0.2	-0.42	-0.31
hsa-miR-136	-0.31	-0.565	-0.925	-0.4	-0.31
hsa-miR-137	-0.395	0.695	-0.595	-0.7	-0.325
hsa-miR-3183	-0.28	0.145	-0.435	-0.505	-0.33
hsa-miR-134	-0.265	0.3	-0.46	-0.51	-0.335
hsa-miR-196b	-0.285	-0.045	-0.31	-0.35	-0.335
hsa-miR-605	-0.19	0.335	-0.295	-0.48	-0.335
hsa-miR-597	-0.335	0.105	-0.245	-0.315	-0.34
hsa-miR-195*	-0.325	0.235	-0.3	-0.4	-0.34
hsa-miR-146a	-0.145	0.41	-0.245	-0.295	-0.345
hsa-miR-7	0.105	0.395	-0.05	-0.105	-0.345
hsa-miR-10a	-0.015	-0.1	-0.375	-0.365	-0.345
hsa-miRPlus-C1110	-0.035	0.12	-0.085	-0.325	-0.345
hsa-miR-573	-0.26	0.275	-0.27	-0.26	-0.35
hsa-miR-615-3p	-0.215	0.125	-0.06	-0.25	-0.35
hsa-miR-302c*	-0.085	0.255	-0.25	-0.16	-0.35
hsa-miRPlus-J1185-1*	-0.005	0.24	-0.345	-0.305	-0.35
hsa-miR-4260	-0.28	0.415	-0.43	-0.675	-0.36
hsa-miRPlus-J1011	-0.27	0.38	-0.165	-0.365	-0.36
hsa-miR-2114	-0.18	0.38	-0.29	-0.345	-0.37
hsa-miR-409-5p	-0.08	0.46	-0.36	-0.46	-0.38
hsa-miR-511	-0.205	0.38	-0.245	-0.165	-0.38
hsa-miR-21	0.3	0.11	-0.18	-0.315	-0.385
hsa-miR-374a	-0.155	-0.195	-0.575	-0.42	-0.39
hsa-miR-4286	-0.505	-0.46	-0.655	-0.39	-0.395
hsa-miR-3907	-0.28	0.11	-0.44	-0.51	-0.4
hsa-miR-374b	-0.28	-0.265	-0.47	-0.375	-0.405
hsa-miR-337-3p	-0.155	-0.06	-0.465	-0.4	-0.41
hsa-miR-600	-0.175	0.29	-0.32	-0.465	-0.41
hsa-miR-494	-0.2	0.325	-0.42	-0.48	-0.415
hsa-let-7a*	-0.33	0.07	-0.365	-0.38	-0.42
hsa-miR-452	-0.135	0.21	-0.245	-0.285	-0.42
hsa-miR-3124-5p	-0.14	0.63	-0.405	-0.565	-0.425
hsa-miR-629*	-0.39	-0.08	-0.43	-0.695	-0.425
hsa-miR-196b*	-0.26	0.355	-0.365	-0.495	-0.425
hsa-miR-27a*	-0.05	-0.025	-0.475	-0.54	-0.43
hsa-miR-337-5p	-0.24	-0.285	-0.595	-0.375	-0.435
hsa-miR-16-1*	0.145	0.43	-0.315	-0.505	-0.435
hsa-miR-138-1*	-0.495	-0.01	-0.18	-0.36	-0.44
hsa-miR-100	-0.245	-0.43	-0.58	-0.465	-0.445
hsa-miR-3170	-0.37	0.23	-0.395	-0.49	-0.45
hsa-miR-130a	-0.18	-0.405	-0.565	-0.41	-0.455
hsa-let-7a-2*	-0.36	0.035	-0.29	-0.495	-0.46
hsa-miR-2355-5p	0.035	0.285	-0.405	-0.45	-0.465
hsa-miR-125b	-0.01	-0.385	-0.66	-0.405	-0.475
hsa-miR-205	-0.15	0.105	-0.425	-0.53	-0.48
hsa-miR-155	0.2	0.025	-0.365	-0.36	-0.485
hsa-miR-585	0.32	0.575	-0.42	-0.605	-0.5
hsa-miR-1298	-0.32	0.26	-0.355	-0.4	-0.5
hsa-miR-654-3p	-0.045	-0.02	-0.535	-0.46	-0.515
hsa-miR-3175	0.365	0.72	0.07	-0.025	-0.55
hsa-miR-516b	-0.125	0.49	-0.335	-0.385	-0.55
hsa-miR-625*	0.27	0.09	-0.83	-0.32	-0.55
hsa-miR-1469	0.425	0.02	-1.09	-0.54	-0.555
hsa-miR-4329	-0.195	-0.155	-0.525	-0.665	-0.56
hsa-miR-635	-0.11	0.025	-0.61	-0.59	-0.565
hsa-miR-3665	-0.125	0.49	-0.505	-0.53	-0.57
hsa-miR-762	-0.135	0.425	-0.45	-0.605	-0.575
hsa-miR-29a*	-0.275	-0.465	-0.775	-0.605	-0.585
hsa-miR-29a	-0.58	-1.04	-1.095	-0.745	-0.59
hsa-miR-374c	-0.12	-0.11	-0.43	-0.51	-0.595
hsa-miR-381	-0.065	0.045	-0.68	-0.66	-0.6
hsa-miR-29c	-1.055	-0.73	-1.165	-1.01	-0.6
hsa-miR-3116	-0.26	0.17	-0.505	-0.56	-0.61
hsa-miR-548aa	-0.26	0.24	-0.585	-0.76	-0.615
hsa-miR-29b-1*	-0.375	0.005	-0.455	-0.485	-0.615
hsa-miR-4301	0.195	0.08	-0.365	-0.34	-0.625
hsa-miR-373*	0.135	0.415	-0.61	-0.75	-0.63
hsa-miR-642b	0.02	-0.03	-0.97	-0.71	-0.635
hsa-miR-3680	0.465	0.54	-0.39	-0.245	-0.64
hsa-miR-663	0.07	0.34	-0.34	-0.675	-0.655
hsa-miR-3135	-0.26	0.24	-0.645	-0.89	-0.67
hsa-miR-552	-0.47	0.2	-0.535	-0.75	-0.675
hsa-miR-29b	-2.615	-2.315	-1.79	-1.01	-0.745
hsa-miR-222	-0.19	-0.73	-0.875	-0.565	-0.75
hsa-miR-125b-1*	-0.33	-0.23	-0.745	-0.755	-0.755
hsa-miR-31	-0.115	-0.465	-0.79	-0.555	-0.76
hsa-miR-874	0.03	-0.11	-1.01	-0.875	-0.77
hsa-miR-4284	-0.14	-0.21	-0.81	-0.425	-0.79
hsa-miRPlus-A1087	-0.645	0.235	-0.785	0.245	-0.8
hsa-miR-2115*	-0.28	-0.055	-0.605	-0.74	-0.855
hsa-miR-518e*/hsa-miR-519a*/hsa-miR-519b-5p/hsa-miR-519c-5p/hsa-miR-522*/hsa-miR-523*	0.065	0.03	-0.805	-0.935	-0.87
hsa-miR-3685	0.095	0.285	-0.45	-0.45	-0.88
hsa-miR-3178	0.275	-0.52	-1.405	-1.175	-0.885
hsa-miR-3941	-0.01	-0.16	-0.39	-0.655	-0.905
hsa-miR-218	-0.15	-0.22	-0.765	-0.835	-0.97
hsa-miR-31*	-0.175	-0.545	-0.96	-0.885	-0.99
hsa-miR-222*	-1.035	-0.465	-0.84	-1.24	-0.995
hsa-miR-1973	-0.415	-0.33	-0.975	-0.81	-1.025
hsa-miR-183	0.75	0.87	-0.88	-0.26	-1.08
hsa-miR-584	-0.275	-0.215	-1.02	-1.33	-1.12
hsa-miR-335	-0.36	-0.325	-0.915	-1.15	-1.15
hsa-miR-708	-0.3	-0.555	-0.87	-0.98	-1.155
hsa-miR-221	-0.355	-0.935	-1.11	-1.045	-1.215
hsa-miR-3621	-0.48	-0.765	-1.365	-1.43	-1.245
hsa-miR-25*	-0.44	-0.705	-1.365	-1.345	-1.39
hsa-miR-21*	0.055	-0.645	-1.535	-1.355	-1.585
hsa-miR-4288	-0.56	-1.205	-1.315	-1.38	-1.67
hsa-miR-1914	-0.465	-0.67	-1.68	-1.91	-1.735
hsa-miR-1184	-1.42	-1.675	-2.8	-3.245	-2.945
