# Supplementary material for: Genome‐Wide MicroRNA and Gene Analysis of Mesenchymal Stem Cell Chondrogenesis Identifies an Essential Role and Multiple Targets for miR‐140‐5p
Source: Stem Cells. 2015 Jul 29;33(11):3266–80. doi: 10.1002/stem.2093 (PMC4737122; doi:10.1002/stem.2093)
Supplement: Supplementary file 8 — Supplementary Information Table S2 [file STEM-33-3266-s008.xlsx]

## Sheet: Sheet1
SYMBOL	ACCESSION	Day 0	Day 14	Day 14 - Day 0
COL2A1	NM_001844.3	6.48846	14.2728	7.78433
C2orf82	NM_206895.1	6.50155	14.2321	7.73052
COL10A1	NM_000493.3	6.50619	14.174	7.66782
COL9A1	NM_001851.3	6.31195	13.9387	7.62678
ANGPTL7	NM_021146.2	6.46837	14.0031	7.53473
LOC649366	XM_938439.1	6.68713	14.1626	7.47545
COMP	NM_000095.2	6.70502	14.1725	7.46747
SERPINA3	NM_001085.4	6.60803	13.9979	7.38983
PTH1R	NM_000316.2	6.51211	13.7219	7.20976
FMOD	NM_002023.3	6.77013	13.9201	7.14996
COL9A2	NM_001852.3	6.38954	13.3966	7.00704
LECT1	NM_007015.2	6.40074	13.2293	6.82859
FGFR3	NM_022965.1	6.38963	13.2109	6.8213
FGFBP2	NM_031950.2	6.30821	13.0927	6.78445
COL11A2	NM_080681.2	6.36259	13.1245	6.76194
MATN3	NM_002381.4	6.63442	13.3048	6.67033
COL11A1	NM_001854.3	7.66061	14.1651	6.50448
TUBB2B	NM_178012.3	6.97504	13.3454	6.37037
LECT1	NM_007015.2	6.70981	13.035	6.32516
COL11A1	NM_080629.2	6.79486	13.017	6.22218
SLC13A5	NM_177550.2	6.37265	12.5197	6.14701
EPYC	NM_004950.3	6.30625	12.2986	5.9923
CLEC3A	NM_005752.2	6.48306	12.3892	5.90617
S100P	NM_005980.2	6.38669	12.2822	5.89549
NDUFA4L2	NM_020142.3	6.98826	12.73	5.74176
APOD	NM_001647.2	6.344	11.9172	5.57322
SOX8	NM_014587.2	6.59244	12.0702	5.47774
ALPL	NM_000478.3	6.73936	12.212	5.47259
SCIN	NM_033128.1	6.40211	11.8106	5.40844
C13orf15	NM_014059.2	7.0131	12.3535	5.3404
ORM1	NM_000607.1	6.4503	11.7401	5.28976
DSG2	NM_001943.3	6.52516	11.795	5.26988
DPT	NM_001937.3	6.46237	11.731	5.26863
PTH1R	NM_000316.2	6.35051	11.4939	5.14342
MMP3	NM_002422.3	6.74689	11.8064	5.05949
TNNT3	NM_001042780.1	6.34519	11.3623	5.0171
CKB	NM_001823.3	6.93193	11.9316	4.9997
H19	NR_002196.1	6.3925	11.3096	4.91714
BAPX1	NM_001189.2	6.84642	11.6672	4.82074
TNNT3	NM_001042780.1	6.35874	11.1615	4.80274
S100A1	NM_006271.1	6.51344	11.2673	4.7539
CCND2	NM_001759.2	6.45752	11.1564	4.69886
CAPN6	NM_014289.2	6.54151	11.2301	4.68858
CLEC3A	NM_005752.2	6.29365	10.9773	4.68366
A2M	NM_000014.4	6.29203	10.9332	4.64112
FOXA2	NM_153675.1	6.32844	10.9676	4.63917
PMEPA1	NM_199169.1	7.79289	12.4314	4.63851
IBSP	NM_004967.2	6.60743	11.2107	4.60326
CHAD	NM_001267.2	6.50071	11.0841	4.58344
CA9	NM_001216.1	6.47535	11.0568	4.58143
EFHD1	NM_025202.2	6.54252	11.1036	4.5611
C1QTNF3	NM_030945.2	6.4088	10.9615	4.55269
COL9A3	NM_001853.3	6.39155	10.9385	4.54699
GPRC5C	NM_018653.3	6.62286	11.1604	4.53751
PMP2	NM_002677.3	6.36859	10.9042	4.53559
SHC4	NM_203349.2	6.57606	11.0802	4.50416
COL9A1	NM_001851.3	6.51654	10.8926	4.37611
HAPLN1	NM_001884.2	8.09723	12.4565	4.35932
ZNF533	NM_152520.3	6.39572	10.7451	4.34941
OMD	NM_005014.1	6.68648	10.9951	4.30863
SCRG1	NM_007281.1	9.93455	14.2298	4.29525
LPAR4	NM_005296.1	6.71657	10.9649	4.24829
TXNIP	NM_006472.2	7.26568	11.4419	4.17618
CSPG4	NM_001897.4	8.18979	12.3505	4.16069
SLC29A1	NM_001078174.1	7.10888	11.2605	4.15164
FZD9	NM_003508.2	6.7102	10.8443	4.13406
TIMP4	NM_003256.2	7.04954	11.1401	4.09056
FXYD6	NM_022003.1	6.29237	10.3746	4.08221
MIA	NM_006533.2	6.65372	10.7013	4.04758
HAPLN1	NM_001884.2	9.87401	13.8891	4.0151
ZNF385B	NM_152520.4	6.57427	10.5817	4.00741
RICH2	NM_014859.4	7.20495	11.1649	3.96
PRELP	NM_201348.1	6.43835	10.3281	3.88973
KCNS1	NM_002251.3	6.63158	10.5158	3.88418
	AK026966	7.40268	11.2833	3.88066
PAPSS2	NM_004670.3	9.9208	13.7836	3.86281
PMEPA1	NM_199169.1	7.18905	11.0241	3.835
SERPINA1	NM_001002235.1	7.04237	10.854	3.81162
KIAA0672	NM_014859.3	7.0478	10.8555	3.80772
C1QTNF3	NM_181435.4	6.46019	10.2576	3.7974
SERPINA1	NM_001002236.1	7.18339	10.9691	3.78567
TMEM45A	NM_018004.1	7.68984	11.4676	3.77779
MST4	NM_001042453.1	7.9162	11.6853	3.7691
ANKRD6	NM_014942.2	6.8939	10.6243	3.73044
MST4	NM_016542.3	8.85588	12.5631	3.70723
PRELP	NM_002725.3	6.40674	10.0694	3.66268
2005-09-01	NM_002688.4	7.97148	11.6233	3.65183
ITIH5L	NM_198510.1	6.47339	10.1182	3.64484
MGP	NM_000900.2	8.68376	12.3212	3.63739
COL2A1	NM_001844.4	6.3991	10.0329	3.63384
LEF1	NM_016269.2	6.42078	10.0406	3.61986
NGF	NM_002506.2	7.38415	10.9903	3.60616
NEBL	NM_006393.1	6.59181	10.1975	3.60565
SLC29A1	NM_001078174.1	6.95807	10.5573	3.59926
NGEF	NM_019850.1	6.64926	10.2317	3.5824
CYTL1	NM_018659.2	8.16172	11.7404	3.57866
OAF	NM_178507.2	8.16606	11.7439	3.57781
COL11A2	NM_080681.1	6.58219	10.1496	3.56745
RUNX3	NM_004350.2	6.97057	10.5132	3.54263
F13A1	NM_000129.3	6.2954	9.83784	3.54244
ACAN	NM_013227.2	6.36183	9.89333	3.5315
RBP4	NM_006744.3	6.49109	10.0014	3.51027
XYLT1	NM_022166.3	8.65758	12.1623	3.50468
MMP10	NM_002425.1	6.50844	10.0021	3.4937
TMEM45A	NM_018004.1	8.35906	11.8481	3.48901
CHST3	NM_004273.2	7.77271	11.2513	3.47856
AEBP1	NM_001129.3	9.21441	12.6898	3.47536
NINJ2	NM_016533.4	7.12826	10.5647	3.43645
COL9A1	NM_001851.3	6.484	9.91084	3.42684
COL15A1	NM_001855.3	6.05563	9.48136	3.42573
ANGPTL2	NM_012098.2	10.209	13.6304	3.4214
TSPAN13	NM_014399.3	7.52921	10.9359	3.40672
TUBB2A	NM_001069.2	8.75513	12.1488	3.39368
MATN4	NM_030592.1	6.24049	9.61525	3.37475
LUM	NM_002345.3	7.25967	10.6017	3.34205
MMP23B	NM_006983.1	6.79428	10.1007	3.3064
PRKCZ	NM_002744.4	6.40953	9.69453	3.28501
EFNA1	NM_004428.2	6.40392	9.68398	3.28006
PGAM2	NM_000290.2	6.4019	9.67909	3.27719
TNFSF11	NM_003701.2	6.60719	9.86381	3.25662
CA2	NM_000067.1	7.65115	10.889	3.2379
MGP	NM_000900.2	8.87027	12.1052	3.23492
P4HA2	NM_001017974.1	8.98928	12.2188	3.22948
COL7A1	NM_000094.2	8.33017	11.5522	3.22204
SOX9	NM_000346.2	8.56061	11.7676	3.20703
SLC44A2	NM_020428.2	9.41128	12.6169	3.20561
MATN4	NM_030592.1	6.47098	9.66961	3.19862
	BU634332	6.45291	9.65109	3.19818
SUSD4	NM_001037175.1	6.46315	9.65912	3.19597
GLT25D2	NM_015101.2	6.96888	10.1451	3.17618
PDPN	NM_001006625.1	7.79671	10.9345	3.13777
R3HDML	NM_178491.2	6.35935	9.49667	3.13732
CCND2	NM_001759.2	6.63714	9.77395	3.13681
SMOC2	NM_022138.1	6.43877	9.56316	3.12439
P4HA2	NM_001017973.1	9.65236	12.7756	3.12329
CILP2	NM_153221.2	6.41868	9.53801	3.11933
SPINT2	NM_021102.2	6.55124	9.65758	3.10634
LGALS7B	NM_001042507.3	6.29738	9.39346	3.09608
LEF1	NM_016269.2	6.6638	9.75607	3.09227
IRF6	NM_006147.2	6.59953	9.69072	3.09119
DKFZp451A211	NM_001003399.1	6.41294	9.49387	3.08093
CDKN1C	NM_000076.1	7.07716	10.1501	3.07291
RAP1GAP	NM_002885.1	6.41804	9.48877	3.07072
CYP26B1	NM_019885.2	6.62567	9.69263	3.06696
SLC27A2	NM_003645.2	6.41584	9.47234	3.0565
TRPV4	NM_147204.1	6.60714	9.65531	3.04817
CA2	NM_000067.1	7.15964	10.1917	3.03207
CRYAB	NM_001885.1	8.56295	11.581	3.01803
CMIP	NM_030629.1	8.64715	11.6651	3.01793
CHI3L2	NM_004000.2	6.87315	9.86414	2.99099
CSH1	NM_001317.3	6.34887	9.29553	2.94666
AOC2	NM_001158.3	6.4141	9.35075	2.93665
S100A13	NM_005979.2	6.44094	9.37287	2.93193
TYRO3	NM_006293.2	6.96812	9.89549	2.92737
PANX3	NM_052959.2	6.49668	9.41155	2.91486
SHISA2	NM_001007538.1	7.53397	10.4402	2.90627
FN1	NM_212474.1	8.30854	11.2135	2.90499
FN1	NM_002026.2	8.54162	11.3976	2.85598
FOXA3	NM_004497.2	6.29563	9.1454	2.84977
CHADL	NM_138481.1	6.53839	9.3853	2.84691
ATP1B1	NM_001677.3	8.03472	10.865	2.83026
GALNTL4	NM_198516.1	6.85541	9.67654	2.82113
SP7	NM_152860.1	6.52131	9.3391	2.81779
C7orf68	NM_013332.3	7.67051	10.4882	2.81774
TNS3	NM_022748.10	8.98855	11.7835	2.79494
ACPL2	NM_152282.3	7.37486	10.1559	2.78104
SERPINA1	NM_000295.3	6.40016	9.17221	2.77205
STK38L	NM_015000.2	6.93081	9.68221	2.7514
CHST6	NM_021615.4	6.42538	9.17425	2.74887
C4orf31	NM_024574.3	7.45431	10.2012	2.74684
TIAM2	NM_001010927.2	7.55277	10.2971	2.74428
CRYGS	NM_017541.2	6.59216	9.33394	2.74178
ACPL2	NM_152282.2	7.33295	10.0656	2.73269
EXTL1	NM_004455.2	6.579	9.30244	2.72344
FSTL3	NM_005860.2	7.38247	10.105	2.72258
ANGPTL4	NM_139314.1	7.34504	10.0468	2.70179
TSPAN13	NM_014399.3	6.84599	9.54626	2.70028
SLAMF9	NM_033438.1	6.62105	9.30751	2.68646
LRRC1	NM_018214.4	8.1767	10.854	2.67726
LOC642956	XM_938166.3	8.46244	11.1326	2.67018
WISP3	NM_003880.2	7.8775	10.536	2.65854
SLC38A3	NM_006841.3	6.394	9.05092	2.65692
KANK4	NM_181712.4	6.37473	9.03089	2.65616
TP53	NM_000546.3	7.70479	10.3598	2.65503
COX7A1	NM_001864.2	8.96294	11.6174	2.65442
ATP1B1	NM_001001787.1	8.92536	11.568	2.64261
PENK	NM_006211.2	11.8094	14.4519	2.64245
LOC387763	XM_941665.2	8.25594	10.8976	2.6417
MMP7	NM_002423.3	6.13962	8.78117	2.64155
RCOR2	NM_173587.2	6.84402	9.47589	2.63187
RFTN2	NM_144629.1	8.29214	10.9111	2.61893
TMEM100	NM_018286.2	6.83978	9.45813	2.61834
ACCN2	NM_001095.2	7.17999	9.79497	2.61498
LUM	NM_002345.3	11.7137	14.3245	2.61072
DSG3	NM_001944.2	6.40371	9.00799	2.60428
SERPINA5	NM_000624.3	6.79146	9.39046	2.599
SLC7A5	NM_003486.5	9.77044	12.353	2.58256
FABP5	NM_001444.1	9.28087	11.8521	2.57123
PPP1R14C	NM_030949.2	6.60067	9.16318	2.5625
SRPX2	NM_014467.2	9.22365	11.7847	2.56103
C2orf40	NM_032411.1	6.44672	8.99826	2.55155
C18orf1	NM_181483.2	6.30525	8.84968	2.54442
JPH1	NM_020647.2	6.39536	8.93645	2.54109
SPP1	NM_000582.2	8.66603	11.2059	2.5399
DCN	NM_133503.2	10.4752	13.0142	2.53897
FBXO2	NM_012168.4	6.76433	9.28735	2.52302
SEZ6L2	NM_201575.1	7.80835	10.3085	2.50018
FLJ37644	XM_001126807.1	6.84535	9.34183	2.49648
IRF6	NM_006147.2	6.30334	8.79516	2.49181
GPX7	NM_015696.3	9.17509	11.6669	2.49178
C1orf74	NM_152485.2	7.28498	9.77535	2.49038
SPP1	NM_001040058.1	8.38017	10.8663	2.48616
PFKFB4	NM_004567.2	8.05885	10.54	2.48118
NOS2A	NM_153292.1	6.34585	8.8174	2.47155
PID1	NM_017933.3	7.23551	9.65984	2.42432
PTGES	NM_004878.3	8.67997	11.0856	2.40559
LOC497190	NM_001011880.1	6.43647	8.84186	2.40539
LOC100133565	XM_001724542.1	8.00687	10.4115	2.40465
PLA2G2A	NM_000300.2	6.3248	8.72363	2.39883
TNFSF11	NM_003701.2	6.42405	8.81586	2.39181
FABP5L2	XM_001721172.1	8.40989	10.8004	2.3905
CRISPLD2	NM_031476.2	9.05649	11.4426	2.38613
IGFBP5	NM_000599.2	10.5724	12.9548	2.38242
TSC22D3	NM_198057.2	9.32518	11.7065	2.38131
PYGL	NM_002863.3	9.0653	11.445	2.37967
LMO1	NM_002315.1	6.38499	8.76419	2.37921
FABP5L2	XM_001134012.2	10.2006	12.578	2.37741
UGP2	NM_006759.3	7.74947	10.1256	2.37618
SLC22A17	NM_016609.3	8.23897	10.6122	2.37328
EEF1A2	NM_001958.2	6.43803	8.81065	2.37262
IGFBP5	NM_000599.2	10.4408	12.8065	2.36573
	BU632198	6.37725	8.72484	2.34759
ALDOC	NM_005165.2	9.10027	11.4428	2.34249
	AK092074	6.75722	9.09744	2.34022
WNT11	NM_004626.2	6.40841	8.74431	2.33589
AK3L1	NM_013410.2	7.64508	9.97925	2.33417
CA12	NM_001218.3	9.00964	11.3333	2.32366
PLCD1	NM_006225.2	7.68833	10.0077	2.31933
AK3L1	NM_203464.1	7.15292	9.45875	2.30583
FOXO4	NM_005938.2	7.84957	10.1551	2.30552
FGF11	NM_004112.2	6.41588	8.72002	2.30414
GPRC5C	NM_022036.2	6.6917	8.99027	2.29857
PRKCZ	NM_002744.4	6.54891	8.84748	2.29857
	BC038512	7.39491	9.69316	2.29825
THRA	NM_003250.4	9.02887	11.3211	2.29225
GPT2	NM_133443.1	8.36704	10.6563	2.28926
TSC22D3	NM_004089.3	8.21513	10.5022	2.28705
ENO2	NM_001975.2	8.31306	10.5808	2.26774
IHH	NM_002181.2	6.57838	8.84401	2.26564
COL1A1	NM_000088.3	11.9589	14.2225	2.26363
ODZ3	NM_001080477.1	7.50086	9.75902	2.25816
SLC2A1	NM_006516.1	8.72688	10.9741	2.24722
	AF131834	6.69025	8.93336	2.24311
MT1F	NM_005949.2	6.92113	9.16184	2.24072
PCK2	NM_004563.2	7.88508	10.1244	2.23935
LITAF	NM_004862.2	9.65685	11.8946	2.23773
PLOD2	NM_000935.2	8.95214	11.1853	2.23317
NPR2	NM_003995.3	7.77449	10.0074	2.23286
P4HA1	NM_000917.2	9.86625	12.0966	2.23039
SIDT2	NM_001040455.1	10.0006	12.2284	2.22779
TMEM4	NM_014255.3	8.99628	11.223	2.22671
SEMA3B	NM_001005914.1	6.49936	8.72122	2.22187
LGALS7	NM_002307.1	6.39643	8.61679	2.22036
CACNA1H	NM_021098.2	6.37019	8.5852	2.21501
FN1	NM_054034.2	7.12881	9.34159	2.21277
CSGALNACT1	NM_018371.3	6.57236	8.78512	2.21276
CYP27A1	NM_000784.2	8.12279	10.3353	2.21255
FGF1	NM_033136.1	6.85964	9.07094	2.21129
CHSY3	NM_175856.4	8.17381	10.3816	2.20783
PSAT1	NM_021154.3	9.27139	11.4694	2.19802
ANG	NM_001097577.1	8.70315	10.8982	2.19503
HTATIP2	NM_006410.3	8.20541	10.399	2.19361
IVNS1ABP	NM_006469.4	8.76417	10.9574	2.19324
CSRP2	NM_001321.1	9.08007	11.264	2.18389
ANKRD38	NM_181712.3	6.65059	8.8329	2.1823
MMP23A	NM_004659.1	6.62832	8.81047	2.18216
SEMA3A	NM_006080.2	7.26388	9.44495	2.18106
ADSSL1	NM_152328.3	7.18942	9.36984	2.18043
DDIT4	NM_019058.2	9.7603	11.9344	2.17414
RASSF7	NM_003475.2	7.22502	9.39853	2.17351
TSKU	NM_015516.3	8.36215	10.5329	2.17079
GPX3	NM_002084.3	7.4831	9.65351	2.17041
MMP7	NM_002423.3	6.37556	8.54248	2.16692
LOX	NM_002317.3	10.7399	12.9032	2.16329
RAMP1	NM_005855.2	6.63523	8.79602	2.16079
EFS	NM_032459.1	7.1725	9.32802	2.15552
SLC39A14	NM_015359.2	8.44159	10.5958	2.15418
DRD4	NM_000797.2	6.53544	8.68764	2.1522
GSN	NM_198252.2	8.15747	10.3054	2.14797
FKBP11	NM_016594.1	9.22831	11.3724	2.14411
MCOLN2	NM_153259.2	7.91538	10.0558	2.14037
PCOLCE2	NM_013363.2	10.4683	12.608	2.1397
FABP5	NM_001444.1	7.15247	9.28995	2.13748
MGC42105	NM_153361.2	7.40703	9.54255	2.13552
COL5A1	NM_000093.3	11.3292	13.4586	2.12938
GRAMD2	NM_001012642.1	6.39749	8.52553	2.12804
ATP1B1	NM_001677.3	8.46336	10.5888	2.12543
LOC441763	XM_930284.1	7.91994	10.0448	2.12488
LOC100008589	NR_003287.1	8.61244	10.7347	2.12223
MEF2C	NM_002397.2	7.08672	9.2088	2.12207
TRIM47	NM_033452.2	6.71602	8.83662	2.1206
CNPY2	NM_014255.4	10.1314	12.2496	2.1182
PYCR1	NM_153824.1	8.09498	10.2082	2.11326
LOC653499	NM_001042507.1	6.40974	8.50697	2.09723
VKORC1	NM_024006.4	9.24085	11.3372	2.09632
SPAG4	NM_003116.1	6.4247	8.51731	2.09261
IMPDH1	NM_000883.2	8.32724	10.4157	2.08848
FAM162A	NM_014367.3	7.7028	9.78848	2.08567
CLIC3	NM_004669.2	7.16394	9.24573	2.08178
SCARF2	NM_153334.3	7.91937	9.99671	2.07734
RAB11FIP4	NM_032932.3	6.31175	8.38831	2.07656
IL11	NM_000641.2	7.24757	9.31933	2.07176
ARHGEF19	NM_153213.3	7.20388	9.27398	2.07011
LOC644774	XM_927868.1	10.4537	12.5221	2.06843
LOC646628	XM_945431.1	6.7999	8.86798	2.06807
CITED4	NM_133467.2	7.40025	9.4674	2.06715
LOC150356	XM_377720.2	6.49132	8.54475	2.05343
ORM2	NM_000608.2	6.30737	8.35886	2.0515
CHPF	NM_024536.4	8.04237	10.0891	2.04672
BNIP3	NM_004052.2	11.1934	13.2304	2.03704
TMEM216	NM_016499.3	8.0913	10.119	2.02774
FAAH	NM_001441.1	6.40714	8.42951	2.02237
MAPRE3	NM_012326.2	7.16635	9.18745	2.0211
LOC646249	XM_937769.2	6.30064	8.31867	2.01803
AGC1	NM_001135.1	6.30705	8.32258	2.01552
PLA2G4A	NM_024420.1	7.41694	9.43234	2.0154
SLC38A5	NM_033518.1	7.08691	9.10176	2.01485
GFPT2	NM_005110.1	8.06243	10.0763	2.01384
AOC2	NM_001158.3	6.53802	8.55183	2.01381
SIRT2	NM_012237.2	7.47809	9.4917	2.01361
RTKN	NM_033046.2	8.38959	10.4023	2.01269
ULBP1	NM_025218.2	6.55856	8.56457	2.00601
BTG2	NM_006763.2	7.22775	9.23233	2.00458
MAGED2	NM_177433.1	7.32923	9.32784	1.99861
IL17B	NM_014443.2	6.40787	8.40563	1.99775
IVNS1ABP	NM_006469.4	8.29343	10.2908	1.99739
FAM180A	NM_205855.2	9.24575	11.2384	1.9926
DSG2	NM_001943.2	6.38933	8.38114	1.9918
KCNK1	NM_002245.2	7.23661	9.22682	1.99022
PIM1	NM_002648.2	7.35757	9.34371	1.98614
MTHFD2	NM_006636.3	8.68604	10.6582	1.97219
MAGED2	NM_201222.1	7.76229	9.73354	1.97126
VEGFA	NM_003376.4	8.50359	10.4725	1.96895
TACSTD2	NM_002353.1	6.65453	8.61767	1.96314
	AL136588	7.97776	9.92385	1.94609
OSTC	NM_021227.2	9.72969	11.6757	1.94597
VEGFA	NM_001025367.1	7.13685	9.07042	1.93357
SLC16A3	NM_004207.2	10.1812	12.1098	1.92862
CA12	NM_001218.3	11.7005	13.6259	1.92546
ASNS	NM_133436.1	9.7188	11.6418	1.92299
ANG	NM_001097577.1	7.73061	9.64491	1.9143
C22orf36	NM_207644.2	7.03791	8.94992	1.91201
TUBB4Q	NM_020040.3	7.62284	9.53462	1.91178
SLC26A2	NM_000112.3	7.07796	8.9864	1.90844
LOC100132394	XM_001713809.1	9.58843	11.4896	1.90116
FURIN	NM_002569.2	6.98865	8.88918	1.90053
LOC644237	XR_039184.1	10.2332	12.1293	1.89607
LOC728910	XM_001128786.1	6.47299	8.36181	1.88882
DYRK4	NM_003845.1	8.86304	10.7515	1.88842
WNT4	NM_030761.3	6.38871	8.27146	1.88275
MATN4	NM_003833.2	6.3225	8.20443	1.88194
KCNK1	NM_002245.2	7.3998	9.28111	1.88131
LOC390557	XM_001726973.1	8.18782	10.0677	1.87988
ANKRD6	NM_014942.3	6.54284	8.42007	1.87723
LOC100128221	XM_001713928.1	6.50827	8.38305	1.87478
RNASE4	NM_194430.1	7.65217	9.52006	1.8679
COPZ2	NM_016429.2	8.14969	10.0037	1.85405
BEND5	NM_024603.2	7.11592	8.96841	1.85249
PKP1	NM_001005337.1	6.58672	8.43822	1.85149
ATP6V0B	NM_004047.3	9.82467	11.6664	1.84168
NRCAM	NM_005010.3	6.51851	8.35862	1.84012
TGM2	NM_004613.2	9.3871	11.226	1.83891
ZFYVE21	NM_024071.2	9.74644	11.5842	1.83778
STK39	NM_013233.2	9.89748	11.7319	1.8344
SPSB1	NM_025106.2	7.40555	9.23439	1.82884
SLC40A1	NM_014585.3	7.2954	9.12248	1.82708
FBLN7	NM_153214.1	6.91998	8.74416	1.82418
TNFAIP8L3	NM_207381.2	7.93343	9.74681	1.81338
CREB3L2	NM_194071.2	10.03	11.8394	1.80934
FAM89A	NM_198552.1	7.71925	9.52792	1.80867
PKD1	NM_001009944.1	6.86658	8.67518	1.8086
PLOD2	NM_182943.2	9.70398	11.5113	1.80733
COL5A2	NM_000393.3	11.3646	13.1702	1.80558
LOC100008589	NR_003287.1	9.25707	11.0545	1.79742
FGFRL1	NM_001004358.1	8.48871	10.2853	1.79659
FAM38A	NM_014745.1	10.061	11.8561	1.7951
	AL832164	7.24602	9.04068	1.79465
LOC643008	XM_942645.2	6.32988	8.12417	1.79429
ALDH18A1	NM_002860.3	8.85121	10.6395	1.78826
AK3L1	NM_203464.1	6.9451	8.73225	1.78716
LOC441453	XR_041341.1	6.41336	8.19793	1.78457
FKBP10	NM_021939.2	7.62651	9.41062	1.78411
C5orf15	NM_020199.1	10.6093	12.3934	1.78407
PPP1R3C	NM_005398.4	10.473	12.2538	1.7808
SDC2	NM_002998.3	7.59346	9.37225	1.7788
KCNN4	NM_002250.2	7.05088	8.82861	1.77773
FAM57A	NM_024792.1	8.45806	10.2342	1.77613
HSPC171	NM_014187.2	8.66965	10.4456	1.77596
KDELR3	NM_006855.2	10.5728	12.3425	1.76974
COL8A2	NM_005202.1	8.52914	10.2979	1.76879
PLAC9	NM_001012973.1	9.21187	10.9798	1.7679
MTHFD2	NM_001040409.1	9.2019	10.9693	1.76735
PELI1	NM_020651.2	6.74219	8.50711	1.76493
GLDN	NM_181789.2	6.30428	8.06729	1.76301
GPC1	NM_002081.1	7.41446	9.17657	1.76211
PLOD2	NM_000935.2	12.4108	14.1719	1.76111
COL12A1	NM_080645.2	10.2817	12.0366	1.75488
SEZ6L2	NM_201575.1	6.82658	8.58109	1.75451
TRPV4	NM_021625.3	6.66915	8.42159	1.75244
LOC646567	XM_929503.2	10.4942	12.2415	1.7473
LOC649021	XM_938105.1	6.37573	8.12211	1.74638
LOC643031	XM_926402.1	10.2748	12.0146	1.7398
LEPRE1	NM_022356.2	8.6881	10.4261	1.73804
HRCT1	NM_001039792.1	6.4981	8.23589	1.73779
PMP22	NM_153321.1	8.32941	10.0661	1.73668
RABGGTB	NM_004582.2	8.58678	10.323	1.73617
ANGPTL5	NM_178127.2	6.96573	8.70189	1.73616
SERPINH1	NM_001235.2	9.96817	11.6965	1.72834
SPARC	NM_003118.2	11.4961	13.2235	1.7274
MT1X	NM_005952.2	9.53358	11.2606	1.72701
LOC401321	XM_379483.3	6.56233	8.28579	1.72346
PLOD1	NM_000302.2	11.5661	13.2833	1.71719
ISG20	NM_002201.4	7.41943	9.1361	1.71666
COBLL1	NM_014900.3	7.8757	9.59194	1.71625
PHLDB1	NM_015157.1	8.99451	10.7107	1.71621
RRAGD	NM_021244.3	6.60478	8.31686	1.71208
LOC387934	XM_937508.2	6.91261	8.62406	1.71145
DAAM2	NM_015345.2	7.42494	9.13146	1.70652
RASL11B	NM_023940.2	6.43913	8.14302	1.70389
SLC6A10P	NR_003083.2	7.90084	9.60293	1.70209
PGK1	NM_000291.2	11.408	13.1085	1.70054
CRLF1	NM_004750.2	6.85458	8.55345	1.69887
MBP	NM_001025100.1	6.37713	8.07578	1.69865
RNASE4	NM_194430.1	7.36051	9.05647	1.69595
MTHFD1L	NM_015440.3	8.4886	10.1807	1.69208
CILP	NM_003613.2	6.59801	8.28863	1.69062
CLEC18C	NM_173619.2	6.70169	8.38912	1.68742
FAM46A	NM_017633.2	10.3383	12.0255	1.68727
GYG2	NM_003918.2	6.8571	8.54403	1.68694
AACS	NM_023928.3	7.21167	8.89785	1.68618
FGFRL1	NM_021923.3	10.5984	12.2844	1.68602
LOC400578	XR_017543.1	6.45216	8.13307	1.68091
SLC35A2	NM_005660.1	7.02953	8.70963	1.68009
MYO1D	NM_015194.1	6.98403	8.66022	1.67619
PPIC	NM_000943.4	9.78395	11.4592	1.67527
VLDLR	NM_001018056.1	7.42616	9.09838	1.67223
FKBP14	NM_017946.2	9.27612	10.9451	1.66897
ERO1L	NM_014584.1	8.25944	9.92648	1.66704
IQSEC1	NM_014869.3	7.13554	8.8023	1.66676
KCTD5	NM_018992.2	8.91734	10.5825	1.6652
COL8A2	NM_005202.1	8.46079	10.1259	1.66515
UGP2	NM_006759.3	9.10366	10.7593	1.65567
HOXD1	NM_024501.1	6.29371	7.94826	1.65455
TMEM208	NM_014187.3	7.87989	9.53357	1.65368
GLT25D1	NM_024656.2	9.64273	11.2945	1.65179
SCARB1	NM_005505.3	7.23302	8.88337	1.65035
CYTSB	NM_001033555.1	7.56396	9.21391	1.64995
LOC400836	XR_037962.1	6.61061	8.25768	1.64707
RHOD	NM_014578.2	8.47584	10.1203	1.64444
KDELR3	NM_016657.1	8.02516	9.66525	1.64008
PGK1	NM_000291.2	9.50617	11.1436	1.63747
LOXL3	NM_032603.2	8.26876	9.90293	1.63417
FAM89A	XM_939093.1	8.27969	9.90887	1.62919
SC65	NM_006455.2	8.50667	10.1351	1.62844
ZNF469	XM_001125745.1	6.74679	8.37335	1.62657
SRM	NM_003132.2	9.14256	10.7678	1.62529
REEP1	NM_022912.1	6.49563	8.12055	1.62492
UGP2	NM_006759.3	10.7729	12.3936	1.6207
LOC100134364	XM_001713810.1	9.0452	10.6602	1.61505
ZDHHC9	NM_016032.2	10.0693	11.6778	1.60851
CRISPLD1	NM_031461.3	6.8446	8.45063	1.60603
NOS2	NM_000625.4	6.58324	8.18583	1.60259
FNDC3B	NM_022763.3	9.82027	11.4228	1.60251
DNAJC12	NM_021800.2	6.68887	8.28944	1.60057
RAC3	NM_005052.2	7.08994	8.68661	1.59667
PANX2	NM_052839.2	6.5792	8.17585	1.59665
B4GALT7	NM_007255.1	8.84558	10.4409	1.59534
ULBP2	NM_025217.2	6.9655	8.56025	1.59475
FNDC3B	NM_001135095.1	10.1405	11.7316	1.59115
FOXO1	NM_002015.3	6.94058	8.52871	1.58812
TP53I13	NM_138349.2	9.30562	10.8934	1.58774
TLR5	NM_003268.4	6.46117	8.04639	1.58521
LOC100132620	XM_001724221.1	6.74486	8.32973	1.58487
CDC42EP5	NM_145057.2	9.08088	10.6639	1.583
SH3BGR	NM_007341.2	6.80708	8.38927	1.5822
LOC729779	XR_019592.2	8.342	9.9238	1.58179
PPIC	NM_000943.4	10.1651	11.7463	1.58114
THUMPD2	NM_025264.3	7.64394	9.22432	1.58038
PKD1	NM_001009944.1	6.78149	8.36173	1.58024
CXCL14	NM_004887.3	6.5628	8.13922	1.57642
FAM134B	NM_001034850.1	6.90603	8.47981	1.57378
BMP2	NM_001200.2	6.85792	8.42989	1.57197
ATP6V0B	NM_001039457.1	7.90048	9.47205	1.57157
SELM	NM_080430.2	9.53161	11.1028	1.57124
UNC5B	NM_170744.2	6.55366	8.12488	1.57122
LEPREL1	NM_018192.2	10.0511	11.6182	1.56711
SLC8A3	NM_182936.1	6.25633	7.82237	1.56604
FKBP5	NM_004117.2	8.45876	10.0228	1.56403
POFUT2	NM_133635.4	9.47404	11.0372	1.56317
LOC729708	XM_001725700.1	10.8007	12.3629	1.56216
KDELR3	NM_016657.1	10.6931	12.2488	1.55573
HYAL1	NM_153282.1	6.60852	8.16217	1.55365
STX18	NM_016930.2	6.669	8.2222	1.5532
DNAJC12	NM_201262.1	6.77085	8.3237	1.55285
POFUT2	NM_133635.4	9.20671	10.7523	1.54559
RAPH1	NM_213589.1	8.55435	10.0997	1.54538
ATP1A1	NM_000701.6	8.36622	9.90909	1.54287
LPPR2	NM_022737.1	7.24046	8.77909	1.53863
WWP2	NM_199423.1	7.61257	9.15116	1.5386
EPHA3	NM_005233.3	6.72486	8.26226	1.53741
DACT3	NM_145056.1	7.33372	8.86942	1.5357
SIL1	NM_001037633.1	8.22302	9.75681	1.5338
CHSY1	NM_014918.3	10.0969	11.6296	1.53276
TSPAN8	NM_004616.2	6.43576	7.96763	1.53188
MXRA5	NM_015419.2	9.25241	10.7839	1.53151
VGLL4	NM_014667.1	9.22952	10.7591	1.52963
CDC14C	NR_003595.1	6.74521	8.27476	1.52955
SAMD11	NM_152486.2	6.89524	8.42476	1.52953
KDELR2	NM_006854.3	10.2294	11.7589	1.52951
CMAH	NR_002174.2	7.02952	8.55805	1.52853
CALB2	NM_007088.2	6.5932	8.12138	1.52818
TYW1B	XR_015176.2	8.15265	9.67544	1.52279
SGCD	NM_000337.4	7.38025	8.89996	1.51971
ITGB3BP	NM_014288.3	7.61922	9.13762	1.5184
LOC732165	XM_001134259.1	7.35666	8.87464	1.51798
DCN	NM_133505.2	12.8254	14.3409	1.51555
LOC100128104	XM_001715430.1	6.4369	7.95163	1.51473
TCEAL2	NM_080390.3	7.17317	8.68613	1.51296
UBE2Q2	NM_173469.1	9.89571	11.4082	1.51253
CHST13	NM_152889.1	6.45795	7.96875	1.51081
ACLY	NM_001096.2	9.76785	11.2751	1.50728
KRT16	NM_005557.2	6.51489	8.0201	1.5052
SDK2	NM_019064.3	6.49095	7.99432	1.50337
KIAA1211	XM_044178.10	6.58309	8.08637	1.50328
COL16A1	NM_001856.3	9.3009	10.8037	1.50283
DCN	NM_001920.3	10.4205	11.9217	1.50119
RAB28	NM_004249.1	7.61545	9.1165	1.50105
DPYSL4	NM_006426.1	6.82148	8.31901	1.49753
C1orf198	NM_032800.1	8.31506	9.81242	1.49736
LOC440132	XM_498560.3	6.7384	8.2334	1.49499
HADH	NM_005327.2	9.83875	11.3321	1.49333
TPST1	NM_003596.2	9.15612	10.6477	1.49162
STK19	NM_004197.1	8.14909	9.64053	1.49144
ALDH6A1	NM_005589.2	8.56437	10.0553	1.49097
C10orf105	XM_001723289.1	6.60559	8.09626	1.49066
SGCD	NM_172244.2	7.51269	9.00115	1.48846
SEC11C	NM_033280.2	9.16439	10.6528	1.48843
OSTC	NM_021227.2	11.5465	13.0326	1.48607
INSIG2	NM_016133.2	8.82987	10.3143	1.48438
PABPC4L	NM_001114734.1	6.99521	8.47955	1.48434
KLHDC3	NM_057161.2	9.40446	10.8881	1.48366
SERP1	NM_014445.3	8.68086	10.1642	1.48336
IMPA1	NM_005536.2	8.24197	9.72417	1.4822
NRCAM	NM_005010.3	6.50804	7.98346	1.47542
TPR	NM_003292.2	7.19341	8.66727	1.47386
RABAC1	NM_006423.1	9.84382	11.3174	1.47358
DRD1IP	NM_015722.2	6.35087	7.8236	1.47273
UNC5B	NM_170744.2	6.59231	8.06383	1.47152
SLC35D1	NM_015139.1	6.56442	8.03569	1.47128
GFPT1	NM_002056.1	9.34359	10.8141	1.47048
SIRT2	NM_030593.1	7.22041	8.6883	1.46789
DDR1	NM_013993.2	7.11151	8.57735	1.46585
SRPR	NM_003139.2	8.06178	9.52433	1.46255
PGM1	NM_002633.2	11.0403	12.5017	1.46143
LOC730417	XM_001125098.1	7.09469	8.55582	1.46113
ASNS	NM_133436.1	8.29363	9.75205	1.45842
FHL1	NM_001449.3	8.95565	10.4126	1.45699
CLCC1	NM_015127.3	8.28209	9.73673	1.45464
GAPDHL6	XM_001726954.1	7.50471	8.95924	1.45453
TGDS	NM_014305.2	7.53059	8.98498	1.4544
MGC102966	XR_015970.1	6.53348	7.98665	1.45317
TSPAN6	NM_003270.2	8.75643	10.2094	1.45298
ADIPOR1	NM_015999.2	8.47189	9.92422	1.45234
PLXNB1	NM_002673.3	6.99227	8.44454	1.45228
SFRS2B	NM_032102.2	9.01886	10.4702	1.45138
CRISPLD1	NM_031461.3	6.66287	8.11389	1.45102
PPFIA4	NM_015053.1	6.86579	8.3159	1.45011
ZCCHC5	NM_152694.1	6.51862	7.96796	1.44934
GAPDH	NM_002046.3	12.2479	13.6972	1.44933
COMTD1	NM_144589.2	6.98907	8.43748	1.4484
C10orf10	NM_007021.2	8.12621	9.57336	1.44715
DIXDC1	NM_001037954.2	7.21577	8.65776	1.44199
DNAJC12	NM_021800.2	6.84286	8.28462	1.44175
HS3ST3A1	NM_006042.1	9.06225	10.5022	1.43992
2003-03-01	XM_001127871.1	6.9148	8.34997	1.43517
UNQ1940	NM_205855.1	7.74898	9.1841	1.43512
TMEM90B	NM_024893.1	6.892	8.32684	1.43484
BIRC2	NM_001166.3	9.54682	10.9816	1.43474
PMP22	NM_153321.1	11.1004	12.532	1.43164
ARFGAP1	NM_018209.2	7.81834	9.24687	1.42852
COG6	NM_020751.1	8.47568	9.90382	1.42814
TMCO3	NM_017905.3	9.78536	11.2124	1.42707
POSTN	NM_006475.1	9.5846	11.0113	1.42667
ANKRD33	NM_182608.2	8.41026	9.8353	1.42505
RPESP	NM_153225.2	6.49407	7.91815	1.42408
TRIM9	NM_015163.4	6.96333	8.38283	1.41951
HAX1	NM_006118.3	8.92506	10.3428	1.41776
C4orf47	NM_001114357.1	6.71335	8.12788	1.41453
LOC731444	XM_001133111.1	6.59168	8.00619	1.41451
NDUFA10	NM_004544.2	9.63479	11.0491	1.41427
SLC35E1	NM_024881.4	8.63361	10.0479	1.41426
SYN1	NM_006950.3	6.64839	8.0605	1.41211
GFPT1	NM_002056.1	8.55782	9.96556	1.40774
MAP2K1	NM_002755.2	9.65217	11.0595	1.40731
TMEM134	NM_001078650.1	8.25226	9.65911	1.40685
BIN1	NM_139343.1	8.67177	10.0786	1.4068
STK19	NM_004197.1	8.96954	10.3754	1.40585
IMPA2	NM_014214.1	7.42409	8.8248	1.40071
FAM107A	NM_001076778.1	6.38947	7.78953	1.40006
SNORA12	NR_002954.1	7.08369	8.4824	1.39871
MTP18	NM_016498.3	7.40855	8.80697	1.39842
GPC4	NM_001448.2	7.91988	9.31803	1.39815
ID1	NM_181353.1	9.34791	10.7458	1.39793
PAPSS1	NM_005443.4	8.15686	9.55367	1.39681
LOC653513	XM_927826.2	6.59167	7.98819	1.39652
BIN1	NM_139346.1	8.6787	10.0698	1.39108
KBTBD11	NM_014867.1	6.7268	8.11667	1.38987
POL3S	NM_001039503.2	6.92096	8.30705	1.38609
TMEM134	NM_001078651.1	8.23081	9.61613	1.38532
ADM2	NM_024866.4	6.85374	8.23762	1.38388
SOX18	NM_018419.2	6.38037	7.76301	1.38264
TMEM97	NM_014573.2	8.90075	10.2828	1.38202
FLJ10916	NM_018271.2	8.39713	9.77887	1.38173
TSPAN2	NM_005725.3	6.37781	7.75834	1.38053
ROR2	NM_004560.2	6.33935	7.71758	1.37823
ATP1A1	NM_000701.6	8.68251	10.0604	1.37784
LAMB2	NM_002292.3	8.89841	10.2761	1.37768
SRPRB	NM_021203.2	9.4879	10.8651	1.37722
LONP1	NM_004793.2	8.72247	10.0988	1.37633
PHGDH	NM_006623.2	11.0508	12.4254	1.37456
P4HA2	NM_001017974.1	7.89091	9.26351	1.3726
SIT1	NM_014450.2	6.73923	8.11175	1.37252
RAB28	NM_001017979.1	7.33436	8.70674	1.37238
LASS6	NM_203463.1	8.08338	9.45542	1.37203
EGLN3	NM_022073.3	6.41056	7.77987	1.36931
2003-03-01	XM_001127871.1	7.0111	8.37966	1.36856
SLC1A5	NM_005628.1	8.45992	9.82217	1.36224
DIP2C	NM_014974.1	7.2533	8.61075	1.35745
NXT1	NM_013248.2	8.90205	10.2588	1.35677
OSBPL9	NM_148906.1	8.81888	10.1741	1.3552
NEBL	NM_213569.1	6.37199	7.72643	1.35444
LOC286016	NR_002187.2	8.9143	10.268	1.35374
C7orf40	NR_003697.1	7.87361	9.22672	1.35311
CCDC109B	NM_017918.3	10.7876	12.1395	1.35189
RANBP3L	NM_145000.2	6.68373	8.03411	1.35037
RHOB	NM_004040.2	8.55789	9.90807	1.35018
OSTC	NM_021227.2	11.6307	12.9785	1.34781
FAM129A	NM_052966.2	8.45226	9.7995	1.34724
AK2	NM_001625.2	9.78444	11.1313	1.3469
RNF121	NM_018320.3	8.21611	9.56264	1.34653
SLC35E1	NM_024881.3	8.76491	10.1114	1.34647
JAG1	NM_000214.1	6.99637	8.34135	1.34498
FAM109B	NM_001002034.2	6.92207	8.26697	1.3449
ACLY	NM_198830.1	11.0558	12.4001	1.34437
CRYZ	NM_001889.2	9.97735	11.3204	1.34308
MYO5C	NM_018728.2	6.57953	7.92198	1.34244
KRTCAP2	NM_173852.3	10.5012	11.8434	1.34224
ATP8B4	NM_024837.2	6.74106	8.08167	1.34061
ZFAND2A	NM_182491.1	8.92768	10.2667	1.33898
DGUOK	NM_080918.1	10.3976	11.7348	1.33721
GUCA1A	NM_000409.2	6.61447	7.95117	1.33669
COL27A1	NM_032888.2	6.66568	8.00139	1.3357
FIBIN	NM_203371.1	7.34299	8.67801	1.33502
ATP1A1	NM_001001586.1	10.5967	11.9313	1.33461
SORL1	NM_003105.3	6.51542	7.84984	1.33442
FLJ42627	NR_024492.1	7.28946	8.62104	1.33158
TMEM214	NM_017727.4	7.83464	9.16469	1.33005
SH3KBP1	NM_031892.1	9.33623	10.6637	1.32747
CPSF4	NM_001081559.1	9.80861	11.1341	1.32549
LOC730820	XM_001127763.1	7.96406	9.28893	1.32488
PLXNA3	NM_017514.2	7.81151	9.13638	1.32487
NOL3	NM_003946.3	7.42049	8.74531	1.32481
PEX7	NM_000288.1	7.66935	8.99301	1.32366
STAC2	NM_198993.2	6.49254	7.81546	1.32292
ABCB6	NM_005689.1	7.69819	9.01996	1.32177
C2orf30	NM_015701.2	9.92874	11.2502	1.32146
B4GALT4	NM_003778.3	7.90077	9.22208	1.32131
PCSK5	NM_006200.2	7.74579	9.06499	1.3192
CPE	NM_001873.1	9.19837	10.516	1.3176
PDGFRL	NM_006207.1	8.76202	10.0786	1.31657
ID2	NM_002166.4	10.2212	11.535	1.31374
SIPA1L2	NM_020808.3	7.48064	8.79291	1.31226
ADIPOR1	NM_015999.2	7.87595	9.18763	1.31168
GADD45B	NM_015675.2	8.13106	9.44266	1.31161
TMEM9	NM_016456.2	7.94065	9.25123	1.31058
DYNC1I1	NM_004411.3	6.9018	8.21072	1.30892
SGMS2	NM_152621.4	7.03454	8.34273	1.30819
STYXL1	NM_016086.2	8.40615	9.71408	1.30793
CHST1	NM_003654.3	6.59105	7.89712	1.30607
ADK	NM_001123.2	9.8607	11.1665	1.3058
APCDD1L	NM_153360.1	9.91336	11.2184	1.30504
AK2	NM_001625.2	9.9797	11.2834	1.30373
MAF	NM_005360.3	6.92549	8.22837	1.30288
ID2	NM_002166.4	9.75158	11.0532	1.30163
SIL1	NM_001037633.1	9.24296	10.5438	1.30082
MATN2	NM_002380.3	10.3068	11.6056	1.29876
MMP28	NM_001032278.1	6.32694	7.62476	1.29781
CMAH	NR_002174.1	7.07832	8.37544	1.29712
RAPH1	NM_213589.1	7.31627	8.6123	1.29603
ZMYND12	NM_032257.3	6.61626	7.90951	1.29325
LOC100130311	XM_001719953.1	6.56568	7.85687	1.29119
POSTN	NM_006475.1	9.77227	11.0634	1.29109
ZNF395	NM_018660.2	8.49132	9.78061	1.28929
C1orf24	NM_052966.1	9.18843	10.4768	1.28836
SH3KBP1	NM_031892.1	10.1259	11.412	1.2861
DIXDC1	NM_001037954.2	7.11492	8.40056	1.28565
PACSIN2	NM_007229.1	9.4197	10.7038	1.28408
TXNDC12	NM_015913.2	9.45991	10.7428	1.28289
	AK057981	7.19117	8.47226	1.28109
RRBP1	NM_001042576.1	7.42023	8.70031	1.28008
MIF	NM_002415.1	12.0118	13.2919	1.28005
TPI1	NM_000365.4	11.4878	12.7673	1.27956
IER3IP1	NM_016097.3	8.51332	9.79236	1.27903
LOC100132139	XM_001721047.1	7.3582	8.63485	1.27665
DSC2	NM_004949.2	6.66119	7.93471	1.27352
CCPG1	NM_020739.2	9.05424	10.3274	1.27316
DBNDD1	NM_001042610.1	9.23066	10.5038	1.27313
LOC100133866	XM_001719715.1	7.69671	8.96728	1.27057
CLK3	NM_003992.1	8.15484	9.42474	1.2699
RGS16	NM_002928.2	6.65703	7.92412	1.26709
SLC26A6	NM_134426.2	7.85439	9.12034	1.26594
PRKG2	NM_006259.1	6.55186	7.81634	1.26447
IGDCC4	NM_020962.1	6.56381	7.82725	1.26344
ADORA2B	NM_000676.2	7.15606	8.41804	1.26199
NXPH4	XM_938935.2	6.60616	7.86756	1.26139
FAM89A	NM_198552.1	6.98632	8.24739	1.26107
LOC728715	XM_001128260.1	6.55721	7.81821	1.261
CD83	NM_001040280.1	6.83432	8.09363	1.25931
LOC731007	XM_001132080.1	6.65143	7.91051	1.25908
PPP1R13L	NM_006663.2	6.82694	8.08542	1.25849
LOC652900	XM_001724912.1	6.6103	7.86465	1.25435
KRAS	NM_033360.2	7.80894	9.06055	1.25161
MEPE	NM_020203.2	6.4759	7.72695	1.25105
	AK123807	6.90577	8.15525	1.24949
VWA1	NM_199121.1	6.70367	7.95095	1.24728
LOC728855	NR_024510.1	6.71859	7.96543	1.24684
RPL34	NM_033625.2	9.29308	10.5398	1.24669
NDRG2	NM_201539.1	6.58769	7.83428	1.2466
OSTCL	NM_145303.3	6.89885	8.14436	1.24551
DACT1	NM_016651.4	7.38896	8.63444	1.24548
FAM135A	NM_020819.2	6.8832	8.12603	1.24282
PHTF2	NM_020432.2	7.05182	8.29453	1.24271
ZNF385D	NM_024697.1	7.68428	8.9254	1.24113
PIGH	NM_004569.3	7.51689	8.75795	1.24106
PER2	NM_022817.2	8.51635	9.75575	1.2394
MFGE8	NM_005928.1	12.3144	13.5533	1.23891
NRN1	NM_016588.2	7.07643	8.30972	1.23329
UGCGL2	NM_020121.2	8.18254	9.41538	1.23284
GAPDH	NM_002046.3	12.6367	13.8695	1.23281
KLHL21	NM_014851.2	7.68948	8.92179	1.23231
PDXDC1	NM_015027.2	9.52649	10.7583	1.23178
SELS	NM_018445.4	9.00402	10.2352	1.23116
KCNK6	NM_004823.1	7.12412	8.35273	1.22862
ERF	NM_006494.1	7.91628	9.14232	1.22604
TUBA4A	NM_006000.1	7.0552	8.28106	1.22586
EHD3	NM_014600.1	6.99755	8.22297	1.22542
DGUOK	NM_080916.1	10.2999	11.5231	1.22313
SLC3A2	NM_001013251.1	9.42268	10.6439	1.2212
ALDH1L2	XM_927536.1	8.13137	9.35185	1.22048
PPAPDC1B	NM_032483.2	8.06587	9.28629	1.22042
WSB2	NM_018639.3	9.13113	10.351	1.21984
SEPW1	NM_003009.2	9.26362	10.4823	1.21866
TMED9	NM_017510.4	10.7404	11.9554	1.21495
EFNA1	NM_004428.2	6.46963	7.68416	1.21453
OSBPL5	NM_145638.1	7.85763	9.07132	1.21369
LOC728089	XM_001131309.1	6.55977	7.77346	1.21369
LAD1	NM_005558.3	6.48393	7.69698	1.21304
RABGGTB	NM_004582.2	9.72965	10.9424	1.21278
C20orf111	NM_016470.6	9.6128	10.8255	1.21272
FER1L4	NR_001442.2	6.6745	7.88405	1.20955
PPP1R13B	NM_015316.2	6.80118	8.00974	1.20856
NUDT18	NM_024815.3	8.04288	9.25028	1.2074
TPRXL	NR_002223.1	6.39461	7.60009	1.20548
PAPSS1	NM_005443.4	10.4361	11.6403	1.20419
RNFT1	NM_016125.3	7.67157	8.8744	1.20283
CUTC	NM_015960.2	7.80225	9.00328	1.20103
FLJ20254	NM_017727.3	7.39597	8.59602	1.20005
LOC649679	XM_945045.1	7.02455	8.22432	1.19977
BAIAP2L1	NM_018842.3	7.80163	9.00089	1.19925
SLC2A10	NM_030777.3	9.27864	10.4766	1.198
LOC441054	XM_498987.2	6.62804	7.82515	1.1971
SEMA3B	NM_001005914.1	7.13061	8.32484	1.19423
ROPN1	NM_017578.2	6.52401	7.71691	1.1929
TMX1	NM_030755.4	9.7989	10.9914	1.19246
CHD9	NM_025134.4	9.03386	10.2255	1.19161
QSOX2	NM_181701.3	7.71599	8.90756	1.19157
TGFA	NM_003236.1	6.35303	7.54431	1.19128
UBTF	NM_014233.2	7.03923	8.23007	1.19083
MEF2D	NM_005920.2	8.12268	9.31159	1.18891
SLC25A37	NM_016612.2	7.61916	8.80744	1.18827
PFKFB3	NM_004566.2	9.32894	10.5164	1.18746
CCBP2	NM_001296.3	6.41156	7.59747	1.18591
TRPS1	NM_014112.2	7.65617	8.84014	1.18397
GPI	NM_000175.2	9.42967	10.6135	1.18379
SLC2A10	NM_030777.3	7.73049	8.91371	1.18322
RRBP1	NM_001042576.1	11.3019	12.4845	1.18263
DPY19L1	NM_015283.1	8.49647	9.67789	1.18142
FAM18B	NM_016078.4	9.7186	10.8996	1.18098
LRRC1	NM_018214.4	6.85926	8.03873	1.17947
SH3PXD2A	NM_014631.2	9.90353	11.0807	1.1772
C22orf13	NM_031444.2	9.7703	10.947	1.17672
FAM174A	NM_198507.1	7.94098	9.11579	1.17481
PLAGL1	NM_001080951.1	7.06664	8.24099	1.17435
SMPD3	NM_018667.2	6.52648	7.70055	1.17408
INPPL1	NM_001567.2	8.45006	9.62306	1.173
FAM96A	NM_001014812.1	8.76754	9.93848	1.17094
C6orf48	NM_001040437.1	6.68643	7.85727	1.17084
VWA1	NM_022834.3	6.67372	7.84415	1.17042
VKORC1	NM_024006.4	12.5624	13.7296	1.16724
SLC39A8	NM_022154.5	6.95759	8.124	1.16641
MAMDC2	NM_153267.3	6.55743	7.72367	1.16625
ACYP2	NM_138448.2	7.63392	8.79853	1.16461
DACT1	NM_016651.5	7.52916	8.69239	1.16323
PLEKHA1	NM_001001974.1	8.9587	10.1205	1.16179
SLC31A1	NM_001859.2	8.09202	9.25295	1.16093
GPR180	NM_180989.4	8.10017	9.25988	1.15971
OSBPL5	NM_020896.2	7.74592	8.90499	1.15907
DNAJB2	NM_006736.5	9.31879	10.4725	1.15375
C12orf23	NM_152261.1	8.02625	9.17954	1.15329
TSC22D3	NM_004089.3	6.60381	7.75572	1.15191
SLC35B2	NM_178148.1	9.76697	10.9185	1.15157
PMEPA1	NM_020182.3	6.5876	7.73673	1.14913
RP11-529I10.4	NM_015448.1	8.22335	9.37218	1.14883
C7orf44	NM_018224.2	9.54412	10.6926	1.14849
PGAM4	NM_001029891.2	9.69139	10.8388	1.14743
KIAA1147	NM_001080392.1	7.9671	9.11281	1.14572
STAT3	NM_213662.1	8.47658	9.61952	1.14294
	AK096179	7.91549	9.05612	1.14063
GYG2	NM_003918.1	6.91113	8.05019	1.13907
PIGP	NM_153682.2	9.60133	10.7397	1.13834
MFAP3L	NM_021647.6	6.57148	7.70905	1.13757
	AK022936	9.64922	10.7865	1.13732
EDNRA	NM_001957.1	7.3734	8.50911	1.13572
SEC13	NM_001136232.1	9.05097	10.1852	1.13419
STEAP3	NM_018234.2	9.31649	10.4503	1.13379
NP	NM_000270.1	7.91794	9.0517	1.13376
MUC1	NM_001044391.1	8.01641	9.14959	1.13318
RUNX1	NM_001754.3	8.17817	9.31047	1.13231
METRN	NM_024042.2	7.0316	8.16372	1.13212
CACHD1	NM_020925.2	7.0843	8.21636	1.13205
CAB39	NM_016289.2	10.3006	11.4315	1.13094
RARB	NM_000965.2	6.70266	7.83244	1.12978
PDCD6	NM_013232.3	11.0785	12.2071	1.12861
PRICKLE1	NM_153026.1	8.74375	9.872	1.12825
FAM102A	NM_001035254.1	6.88171	8.00952	1.12781
SLC6A8	NM_005629.1	7.02352	8.15084	1.12732
TMEM167A	NM_174909.3	8.60638	9.7326	1.12621
C11orf24	NM_022338.2	7.74272	8.86876	1.12604
FAM134B	NM_001034850.1	6.60567	7.73	1.12433
C1QTNF1	NM_198594.1	7.96959	9.09357	1.12398
RNASE4	NM_194431.1	9.37924	10.5016	1.12233
WIPI1	NM_017983.4	8.87619	9.99794	1.12175
PGM3	NM_015599.1	8.31445	9.43497	1.12052
GPSM2	NM_013296.3	8.09885	9.21814	1.11929
GRAMD1A	NM_020895.2	8.46454	9.58341	1.11887
SSPN	NM_005086.3	8.1375	9.25592	1.11842
ANKZF1	NM_001042410.1	7.0287	8.14584	1.11714
KCNMA1	NM_002247.2	10.9241	12.0409	1.11679
MMP13	NM_002427.2	6.5457	7.66223	1.11653
KIF13B	NM_015254.2	7.62401	8.74013	1.11612
HAS2AS	NR_002835.1	7.12684	8.24233	1.11549
C1orf165	NM_024603.1	6.786	7.90077	1.11477
PACSIN3	NM_016223.3	7.64954	8.76312	1.11358
SOBP	NM_018013.3	7.57421	8.68746	1.11325
PMEPA1	NM_199171.1	6.48986	7.60291	1.11305
YIF1A	NM_020470.1	10.103	11.2137	1.11065
ZCCHC17	NM_016505.2	8.73781	9.8475	1.10969
COX17	NM_005694.1	10.72	11.8294	1.10936
CD83	NM_004233.3	6.4559	7.56418	1.10827
MC1R	NM_002386.2	7.6987	8.80677	1.10807
BTG3	NM_006806.3	9.4325	10.5401	1.10762
IFT20	NM_174887.2	8.35899	9.46633	1.10734
LOC644761	XR_039630.1	7.32602	8.43321	1.10719
FKBP9L	NM_182827.1	10.6983	11.8048	1.10645
C20orf199	NR_003606.1	11.0076	12.112	1.1044
ALG5	NM_013338.3	9.01311	10.1175	1.10439
TMEM145	NM_173633.2	6.59501	7.6991	1.10409
DNAJB11	NM_016306.4	10.6837	11.7874	1.10375
CMPK1	NM_016308.1	9.82306	10.9267	1.10364
C10orf104	NM_173473.2	7.36759	8.47042	1.10282
TMEM154	NM_152680.1	6.95286	8.05532	1.10247
MRPL17	NM_022061.2	10.0127	11.1149	1.10222
GALE	NM_000403.3	8.39466	9.49565	1.101
LOC205251	XR_017711.1	8.4673	9.56792	1.10062
ROD1	NM_005156.4	9.06778	10.1683	1.10052
ME1	NM_002395.3	8.51227	9.61263	1.10036
OR8K3	NM_001005202.1	6.42544	7.52435	1.09891
LRRC15	NM_130830.2	6.58591	7.68436	1.09846
MRPL55	NM_181463.1	8.05179	9.14817	1.09638
ROD1	NM_005156.4	9.51368	10.6099	1.09618
FLJ31568	NM_152509.1	6.35188	7.44754	1.09566
CRTAC1	NM_018058.4	6.30643	7.40095	1.09452
HIATL1	NM_032558.2	8.16587	9.25973	1.09386
SOCS2	NM_003877.3	8.14946	9.2427	1.09324
HIST1H2BK	NM_080593.1	10.0633	11.1562	1.09297
ALDH6A1	NM_005589.2	7.60989	8.70207	1.09219
LOC647886	XR_037172.1	8.14032	9.23244	1.09212
LOC391075	XR_016557.2	12.8557	13.9474	1.09166
TPI1	NM_000365.4	12.382	13.4726	1.09054
TCEA3	NM_003196.1	9.00628	10.0963	1.09002
LOC550112	XR_001037.1	6.89522	7.98378	1.08856
LOC100129668	XM_001713607.1	7.62566	8.71406	1.08841
ICAM3	NM_002162.2	8.01129	9.09623	1.08494
PPP2CB	NM_004156.2	8.56162	9.64532	1.0837
OSBPL10	NM_017784.3	7.83597	8.91812	1.08216
OBFC1	NM_024928.3	9.54452	10.6253	1.08075
SESN1	NM_014454.1	7.51267	8.5889	1.07624
KANK1	NM_015158.2	8.59765	9.6733	1.07564
LOC346085	XR_019389.1	6.87461	7.94916	1.07455
CTBS	NM_004388.1	8.81376	9.88827	1.07451
CSDC2	NM_014460.2	6.85776	7.93151	1.07375
LOC651397	XR_037048.1	6.41404	7.48738	1.07334
LOC100008588	NR_003286.1	7.85506	8.92833	1.07326
MCEE	NM_032601.2	9.32907	10.4005	1.07144
SERGEF	NM_012139.2	7.87539	8.94483	1.06944
YRDC	NM_024640.3	8.9352	10.0044	1.06924
C1orf110	NM_178550.3	6.52542	7.59353	1.06811
C17orf49	NM_174893.1	9.57043	10.6374	1.06697
LPL	NM_000237.2	6.47484	7.54156	1.06671
AKT1	NM_001014432.1	9.90484	10.9714	1.06659
C3orf70	NM_001025266.1	6.55759	7.62402	1.06643
	BG698090	7.94449	9.01082	1.06633
PSMG4	NM_001128591.1	8.67392	9.73923	1.06531
JAG2	NM_002226.3	6.48278	7.54759	1.06481
GINS3	NM_022770.2	7.11342	8.17662	1.0632
C16orf80	NM_013242.2	8.87589	9.93786	1.06197
NFE2L1	NM_003204.1	8.85126	9.91318	1.06192
CYB5R1	NM_016243.2	8.8586	9.92045	1.06185
HAPLN3	NM_178232.2	6.50963	7.56992	1.06029
MOGS	NM_006302.2	7.22679	8.28685	1.06005
MATN2	NM_002380.3	7.47526	8.5348	1.05953
LSP1	NM_001013253.1	7.06346	8.12219	1.05872
STARD10	NM_006645.2	7.68998	8.74704	1.05707
RPL37	NM_000997.3	7.47348	8.53006	1.05658
C14orf143	NM_145231.2	7.74214	8.79702	1.05488
IMPAD1	NM_017813.2	9.17695	10.2316	1.05467
FCGBP	NM_003890.1	6.44056	7.49506	1.05449
DAAM1	NM_014992.1	7.36445	8.4174	1.05295
BAMBI	NM_012342.2	9.21571	10.2678	1.05214
BHLHB3	NM_030762.1	6.85323	7.90246	1.04923
PLOD3	NM_001084.4	10.3005	11.3491	1.0486
CMPK1	NM_016308.1	9.0089	10.0573	1.0484
YIPF6	NM_173834.2	9.17861	10.2268	1.04815
GMPPA	NM_205847.1	8.67	9.71621	1.04621
PDXP	NM_020315.4	8.42468	9.46897	1.04429
DLX5	NM_005221.5	8.46009	9.50074	1.04065
TNFAIP6	NM_007115.2	7.67691	8.71642	1.03952
S100A13	NM_001024211.1	11.3318	12.3711	1.03929
KIAA1191	NM_020444.3	9.54108	10.58	1.03895
LOC100129118	XM_001726779.1	9.98135	11.0202	1.03888
LOC647444	XM_943191.1	7.04091	8.07946	1.03855
HIST1H2BD	NM_138720.1	7.86208	8.90018	1.0381
ATG4A	NM_178270.1	7.4065	8.44444	1.03795
RNASE4	NM_194430.1	8.52417	9.56015	1.03598
GAS7	NM_201433.1	6.39602	7.43174	1.03572
FXYD5	NM_144779.1	10.5956	11.6313	1.03571
CCDC151	NM_145045.4	6.55652	7.59218	1.03566
MYL3	NM_000258.1	6.37904	7.41428	1.03523
RPL14	NM_001034996.1	8.86267	9.89641	1.03373
FLNB	NM_001457.1	8.99426	10.0267	1.03247
SLC6A9	NM_001024845.1	7.11256	8.14455	1.03199
LEMD3	NM_014319.3	8.89919	9.93047	1.03128
CEP63	NM_025180.3	8.85599	9.88641	1.03042
IKBIP	NM_201612.1	8.0236	9.05287	1.02928
NLGN3	NM_018977.2	6.35337	7.38208	1.02871
TNK2	NM_005781.4	8.44736	9.47504	1.02768
C11orf75	NM_020179.1	8.37501	9.40197	1.02696
KDELC1	NM_024089.1	7.71221	8.73852	1.02631
TMTC1	NM_175861.2	7.00583	8.03141	1.02558
SPCS1	NM_014041.2	11.1263	12.1517	1.02545
SLC10A7	NM_001029998.2	7.05381	8.07924	1.02543
STIM1	NM_003156.2	7.06103	8.08288	1.02185
C10orf72	NM_001031746.2	7.16873	8.18998	1.02125
FNDC1	NM_032532.2	7.75221	8.77286	1.02065
CPM	NM_001005502.1	6.78743	7.80793	1.0205
SEC61G	NM_014302.3	12.6345	13.6548	1.02028
ATP6V1G1	NM_004888.3	10.8759	11.8952	1.01934
GSTT2B	NM_001080843.2	8.01373	9.0317	1.01798
CNO	NM_018366.2	8.6417	9.65895	1.01725
BIRC2	NM_001166.3	8.01381	9.02998	1.01617
INTS10	NM_018142.2	8.61983	9.63494	1.01511
HSPC159	NM_014181.1	6.93483	7.9493	1.01447
FAM26F	NM_001010919.1	6.78902	7.80322	1.01419
CTSD	NM_001909.3	9.49651	10.5106	1.01404
POLR2C	NM_032940.2	8.73255	9.74622	1.01367
SH3BGRL2	NM_031469.2	6.82272	7.83616	1.01344
PIGH	NM_004569.3	7.21192	8.22531	1.01339
NXPH4	XM_938935.2	6.42104	7.4342	1.01316
TM9SF2	NM_004800.1	10.0694	11.0808	1.0114
DHRS7B	NM_015510.3	7.53645	8.54652	1.01006
C1orf52	NM_198077.2	8.66749	9.67716	1.00967
C1orf106	NM_018265.1	6.37589	7.38541	1.00952
NOS2A	NM_000625.3	6.48089	7.49035	1.00946
MEX3B	NM_032246.3	7.69223	8.70082	1.00859
NOMO1	NM_014287.3	8.16185	9.1701	1.00825
CD55	NM_000574.2	7.24098	8.24909	1.00811
	AA929062	6.59245	7.59959	1.00714
PGM3	NM_015599.1	9.28806	10.2935	1.0054
CCDC8	NM_032040.2	6.56458	7.56973	1.00515
FNDC1	NM_032532.1	8.70256	9.70762	1.00507
TSPAN2	NM_005725.3	6.34073	7.34575	1.00502
SERP2	NM_001010897.1	7.43924	8.44311	1.00386
IQCK	NM_153208.1	8.35662	9.36017	1.00355
DDX41	NM_016222.2	7.90237	8.90565	1.00328
DNAJC12	NM_201262.1	6.53552	7.53877	1.00325
SORL1	NM_003105.3	6.55197	7.55486	1.00289
ARL16	NM_001040025.1	7.89292	8.89571	1.00278
MAN1B1	NM_016219.2	9.46699	10.4684	1.00145
PCK2	NM_001018073.1	6.76186	7.76314	1.00128
MGC3032	XM_933539.2	7.77732	8.77855	1.00123
WISP3	NM_198239.1	6.99142	7.99158	1.00016
SLC25A10	NM_012140.3	7.49231	8.49232	1.00001
PLEKHA1	NM_021622.3	7.98595	8.98506	0.999113
PFKL	NM_002626.4	7.97891	8.97747	0.99856
CA5B	NM_007220.3	7.58852	8.58703	0.998511
C6orf64	NM_018322.1	7.15902	8.1573	0.998273
HHIP	NM_022475.1	6.64819	7.64543	0.997233
C6orf48	NM_001040437.1	11.3126	12.3095	0.996897
MMP23A	NR_002946.1	6.45184	7.44846	0.996625
ARNTL	NM_001030272.1	6.92906	7.92414	0.995081
SLC12A4	NM_005072.3	7.26527	8.26008	0.994814
GOLPH4	NM_014498.2	8.16555	9.15925	0.993697
AKT1	NM_001014431.1	10.3192	11.3126	0.9934
ILVBL	NM_006844.3	8.24122	9.23429	0.99307
ITM2C	NM_001012516.1	9.01602	10.0089	0.992852
ASMTL	NM_004192.1	7.8422	8.83395	0.991743
YIPF5	NM_030799.6	8.44932	9.43968	0.990365
CYB561D2	NM_007022.3	7.7526	8.7427	0.990103
OSBPL9	NM_148906.1	7.71356	8.70362	0.990053
MIR199A2	NR_029618.1	6.91209	7.90188	0.989795
SHMT2	NM_005412.4	10.6289	11.6185	0.989612
FAM135A	NM_020819.2	6.83335	7.82197	0.988613
SEC24A	NM_021982.1	7.75419	8.74171	0.987525
AGTRAP	NM_001040194.1	7.15719	8.14459	0.987402
PPP2CB	NM_004156.2	9.8632	10.8486	0.985361
DUSP28	NM_001033575.1	7.46256	8.44771	0.985151
TF	NM_001063.2	6.43676	7.42164	0.984882
LAPTM4A	NM_014713.3	9.03761	10.0211	0.983531
GALK1	NM_000154.1	9.66231	10.645	0.982692
BGN	NM_001711.3	13.0892	14.0714	0.982184
SLC30A5	NM_022902.2	8.85489	9.83648	0.981593
ATPGD1	NM_020811.1	6.35991	7.3415	0.981584
SMO	NM_005631.3	6.89062	7.87178	0.981164
GNE	NM_005476.3	8.83525	9.81591	0.980651
RPA3	NM_002947.3	10.0199	10.9989	0.979047
SKIV2L	NM_006929.4	8.71017	9.68898	0.978808
YIF1B	NM_033557.1	8.22349	9.20175	0.978267
DBNDD1	NM_001042610.1	7.04281	8.0205	0.977694
FANCL	NM_018062.2	7.90368	8.88117	0.977494
KDM5B	NM_006618.3	8.88014	9.85699	0.976841
TMIE	NM_147196.1	6.42501	7.39852	0.973508
RCN3	NM_020650.2	9.82402	10.7973	0.973259
TPD52	NM_005079.2	6.53369	7.50662	0.97293
SBK1	NM_001024401.2	6.63153	7.60292	0.971387
PIGP	NM_153682.2	7.7969	8.76767	0.970773
KIF21A	NM_017641.2	7.38437	8.35488	0.970517
ADPGK	NM_031284.3	8.10617	9.0762	0.970027
TALDO1	NM_006755.1	11.5932	12.5626	0.969414
LOC730994	XM_001132373.1	9.77187	10.7412	0.969354
C19orf6	NM_001033026.1	8.19577	9.16506	0.96929
OXR1	NM_181354.3	9.36529	10.3328	0.96751
ARSI	NM_001012301.1	6.46708	7.43453	0.967453
CAMK2A	NM_171825.1	6.42851	7.39509	0.966575
SEC23IP	NM_007190.2	8.2982	9.26427	0.966071
ARF4	NM_001660.2	10.4185	11.3844	0.965885
EMILIN2	NM_032048.2	6.90437	7.87001	0.965635
SLC35A2	NM_001032289.1	6.51974	7.48534	0.965607
CLPTM1L	NM_030782.3	9.32429	10.2896	0.965305
TSPAN31	NM_005981.3	8.56381	9.52854	0.964731
KIAA0114	NR_024031.1	7.9001	8.8642	0.9641
NDUFC1	NM_002494.2	8.948	9.91153	0.963528
STC2	NM_003714.2	11.4827	12.4457	0.962984
CALY	NM_015722.3	6.30962	7.2726	0.962972
KIAA1602	NM_020941.1	7.32276	8.28492	0.962163
PTPLB	NM_198402.2	9.55034	10.5124	0.962067
HDDC3	NM_198527.2	8.20743	9.1694	0.961972
OSBPL2	NM_144498.1	8.25667	9.21819	0.961528
ITM2C	NM_001012516.1	9.31358	10.2747	0.961168
FAM18B	NM_016078.4	9.11607	10.0753	0.959196
ADAMTS6	NM_197941.2	7.20843	8.16709	0.95866
PCYOX1L	NM_024028.2	6.97157	7.93012	0.958549
DOM3Z	NM_005510.3	7.6367	8.59475	0.958054
GSTO2	NM_183239.1	7.0272	7.98432	0.957119
RASSF1	NM_170712.1	7.65399	8.61091	0.956912
RASIP1	NM_017805.2	7.15659	8.11348	0.956885
GSTZ1	NM_145871.1	7.26306	8.21961	0.95655
TMED3	NM_007364.2	11.8622	12.8187	0.956415
HCLS1	NM_005335.3	6.79554	7.7503	0.954755
ILVBL	NM_006844.3	8.64466	9.59878	0.954116
SNHG6	NR_002599.1	10.6004	11.5535	0.953165
ELMOD2	NM_153702.1	7.90413	8.85658	0.95245
LOC100133609	XM_001720815.1	6.72529	7.67758	0.952296
DENND2D	NM_024901.3	6.65507	7.60686	0.951792
LCTL	NM_207338.2	6.75868	7.71045	0.951765
RAB18	NM_021252.3	7.5947	8.54644	0.951743
B4GALT2	NM_003780.3	7.35331	8.30502	0.951707
NME1	NM_198175.1	7.18557	8.1371	0.951525
SLC38A10	NM_001037984.1	6.8556	7.80671	0.951103
VAV3	NM_006113.4	6.40057	7.3515	0.950928
GPR175	NM_016372.1	7.87493	8.82548	0.950552
THBS3	NM_007112.3	8.72654	9.67498	0.948438
C11orf70	NM_032930.1	8.01938	8.96565	0.946274
CDK6	NM_001259.5	8.32585	9.27188	0.946027
HPSE	NM_006665.2	7.03762	7.983	0.945379
LOC648099	XM_937154.1	6.8974	7.84268	0.945285
CLTCL1	NM_007098.2	6.52752	7.47205	0.944536
AOC2	NM_009590.2	6.53334	7.47757	0.944229
C3orf70	NM_001025266.1	6.58129	7.52542	0.944123
LOC493869	NM_001008397.1	10.9967	11.9407	0.943912
RCN2	NM_002902.1	10.8475	11.7909	0.943403
S100A13	NM_001024211.1	11.3335	12.2761	0.942577
ST3GAL4	NM_006278.1	6.98841	7.92991	0.941507
RPL36	NM_015414.2	7.39332	8.3347	0.941381
TSC22D1	NM_183422.1	9.18412	10.1252	0.941075
LOC646533	XM_933683.1	6.5572	7.49772	0.940519
ITPR1	NM_002222.4	7.15622	8.09632	0.940095
MRPL55	NM_181454.1	7.7034	8.64148	0.93808
SNTA1	NM_003098.2	7.25797	8.19589	0.937919
BTG3	NM_006806.3	8.22758	9.16411	0.936531
SUPT3H	NM_181356.1	6.99868	7.93471	0.936027
MNDA	NM_002432.1	6.45225	7.38812	0.935876
RAB24	NM_001031677.2	8.99881	9.9342	0.935387
CLDN12	NM_012129.2	8.73034	9.66442	0.934082
PDK3	NM_005391.2	6.91302	7.84507	0.932051
C1orf59	NM_144584.1	7.59277	8.52352	0.930746
GSTT2	NM_000854.2	8.16662	9.09673	0.930106
BRI3BP	XM_941876.1	7.57623	8.50604	0.929816
CALU	NM_001219.2	10.8649	11.7945	0.929618
HDAC6	NM_006044.2	7.15321	8.08141	0.928198
PDSS2	NM_020381.2	8.26892	9.19646	0.927538
YPEL2	NM_001005404.3	7.11006	8.03709	0.927034
LOC647832	XM_936889.2	6.40793	7.33486	0.926933
SOCS1	NM_003745.1	7.46606	8.39231	0.926249
NYNRIN	NM_025081.2	7.36336	8.28906	0.925701
	BX640888	9.29046	10.2159	0.925416
DNAJB9	NM_012328.1	8.31458	9.23903	0.924453
BCAT1	NM_005504.4	10.4594	11.3837	0.924307
B4GALT3	NM_003779.2	8.41208	9.33571	0.923634
CIC	NM_015125.3	7.49247	8.4153	0.922831
LOC729843	XR_016056.1	9.45034	10.3731	0.922784
LRRC58	XM_938862.2	7.63376	8.55644	0.922674
ANAPC10	NM_014885.3	8.49869	9.42119	0.922501
BTG1	NM_001731.1	11.6423	12.5643	0.922063
TRAF3IP2	NM_147686.1	9.10963	10.0312	0.921578
TMEM131	NM_015348.1	10.3609	11.2824	0.921542
MARS	NM_004990.2	8.72982	9.65129	0.921477
ELMO1	NM_130442.2	7.22039	8.14045	0.920062
NAALADL1	NM_005468.2	7.34014	8.25998	0.91984
PPP1R12B	NM_032103.1	7.27219	8.19153	0.919341
RAB27A	NM_004580.3	6.72181	7.6405	0.918691
NOMO2	NM_173614.2	9.81871	10.7366	0.917924
ATG9A	NM_001077198.1	7.8247	8.74226	0.917554
DNAJC25	NM_001015882.2	7.85595	8.77345	0.917492
LOC158376	XM_001129749.1	6.48881	7.40616	0.917346
SETD8	NM_020382.3	8.11606	9.0333	0.917237
EMILIN1	NM_007046.1	8.19846	9.11535	0.916884
TNFRSF10D	NM_003840.3	7.14085	8.05753	0.91668
BCKDHA	NM_000709.2	7.86657	8.78322	0.916643
DIRAS2	NM_017594.3	6.52359	7.43841	0.914823
TRIM16L	NM_001037330.1	6.85085	7.76555	0.914694
ARFGAP3	NM_014570.3	9.31506	10.2292	0.914108
ZNF385A	NM_015481.1	6.57483	7.48779	0.912964
POLR2H	NM_006232.2	10.4535	11.3664	0.912895
RRBP1	NM_001042576.1	8.14452	9.05708	0.91256
BRF2	NM_018310.2	7.33851	8.25029	0.91178
TECR	NM_138501.4	10.3434	11.2548	0.911417
TM2D1	NM_032027.2	8.02788	8.93891	0.911031
CRLS1	NM_019095.3	10.2593	11.1702	0.910986
ADAMTSL3	NM_207517.2	6.66669	7.57741	0.910723
LOC389672	XM_933893.1	7.75179	8.66057	0.908779
LMF2	NM_033200.1	7.97977	8.88777	0.907992
LOC728448	NR_003929.2	6.63832	7.54608	0.907754
C19orf22	NM_138774.2	8.94143	9.8491	0.907663
UGP2	NM_006759.3	6.63804	7.54375	0.905701
LOC388681	XM_371299.4	7.17343	8.0788	0.905366
TXNDC14	NM_015959.1	9.46885	10.3737	0.904853
SLC35A3	NM_012243.1	8.36748	9.2718	0.904324
SLC1A4	NM_003038.2	6.80011	7.70296	0.902847
LOC100131578	XM_001725660.1	6.74251	7.64498	0.902479
TMEM117	NM_032256.1	7.52501	8.42739	0.902379
RNF144	NM_014746.2	9.16301	10.0651	0.902101
	BC048110	6.51849	7.41875	0.90026
NDEL1	NM_030808.3	10.4812	11.3814	0.900171
CAV2	NM_001233.3	7.70393	8.60378	0.899846
GRTP1	NM_024719.2	6.46025	7.35972	0.89947
KLF11	XM_001129527.1	7.70115	8.60033	0.89918
EBAG9	NM_198120.1	8.85037	9.74955	0.899176
PTPDC1	NM_152422.3	6.73618	7.63509	0.898909
MAP2	NM_031845.2	6.57241	7.47112	0.898718
IDH2	NM_002168.2	7.65467	8.55165	0.896982
ARHGEF6	NM_004840.2	9.13007	10.0259	0.895785
ANKRD46	NM_198401.2	7.73969	8.63545	0.895762
NBL1	NM_005380.4	9.90549	10.8008	0.895329
SEC13	NR_024273.1	9.8261	10.721	0.894863
RNF121	NM_018320.3	6.89729	7.79211	0.894825
EIF4EBP2	NM_004096.3	7.50539	8.39996	0.894575
ROPN1B	NM_001012337.1	6.59648	7.49042	0.893939
GSTT2	NM_001080843.1	7.62213	8.51597	0.893836
NME4	NM_005009.2	10.2202	11.1134	0.893142
LRPAP1	NM_002337.1	8.91573	9.80714	0.891405
AGTRAP	NM_001040196.1	7.23488	8.12578	0.890895
LEMD1	NM_001001552.3	6.50417	7.39403	0.889854
WWP2	NM_199424.1	6.63092	7.52025	0.88933
GNG2	NM_053064.3	7.31173	8.20101	0.889288
DISP1	NM_032890.2	7.57957	8.46882	0.889252
LEMD3	NM_014319.3	8.54351	9.43255	0.889039
CUTL1	NM_181552.1	7.46927	8.3582	0.888933
IKBIP	NM_201612.1	7.62744	8.51606	0.888623
DAAM1	NM_014992.1	7.18881	8.07735	0.888532
PIGU	NM_080476.4	8.21456	9.10304	0.888483
CHAC1	NM_024111.2	6.51986	7.40749	0.88763
SPRN	NM_001012508.2	7.03818	7.92537	0.887197
FAM102A	NM_001035254.1	7.5935	8.48066	0.887163
XPNPEP1	NM_020383.2	10.2054	11.0922	0.886841
TMEM147	NM_032635.2	10.119	11.0056	0.886575
LOC729298	XR_039124.1	7.47397	8.36053	0.886552
SLC37A3	NM_032295.2	8.12931	9.01585	0.886544
NKIRAS2	NM_017595.4	7.6295	8.5151	0.8856
FKBP9	NM_007270.2	6.99743	7.88268	0.885249
MAOB	NM_000898.3	6.64364	7.52881	0.885163
VDR	NM_000376.2	6.8696	7.75437	0.884768
LOC653778	XM_929667.1	8.05552	8.93994	0.884419
LOC729252	XR_015937.1	6.45166	7.33582	0.884158
GOLGA2	NM_004486.4	7.59297	8.47681	0.88384
FAT3	XM_926199.2	6.63053	7.5142	0.883671
MTHFS	NM_006441.1	8.17238	9.05574	0.883361
JTB	NM_006694.2	11.7572	12.6403	0.883103
ULK1	NM_003565.1	9.20802	10.0911	0.883084
TSC22D1	NM_006022.2	11.7713	12.6537	0.882402
TMEM179B	NM_199337.2	8.67703	9.559	0.881968
SCUBE3	NM_152753.2	6.46798	7.34969	0.881714
OXSM	NM_017897.1	7.19303	8.07362	0.880589
PELO	NM_015946.4	9.99587	10.8748	0.878883
PHOSPHO1	NM_178500.2	6.51872	7.39703	0.878307
RARS2	NM_020320.2	8.89293	9.77119	0.878261
C7orf23	NM_024315.2	8.98461	9.86192	0.877309
CNOT8	NM_004779.4	8.5145	9.39176	0.877263
	CB157495	6.5284	7.40549	0.877093
ASS1	NM_000050.4	8.84208	9.71894	0.876858
C14orf45	NM_025057.1	7.91341	8.78947	0.876056
LOC151162	NR_024275.1	9.29101	10.1667	0.875733
TYW1	NM_018264.2	7.37166	8.24729	0.875632
ECE2	NM_014693.2	6.52227	7.39723	0.874957
TBL2	NM_012453.2	7.7682	8.64186	0.873664
FAM18B2	NM_145301.1	8.913	9.78654	0.87354
PPP2R2C	NM_181876.2	6.53688	7.4102	0.873325
ST6GAL1	NM_003032.2	7.75619	8.62939	0.873199
CYP27B1	NM_000785.3	6.48585	7.35889	0.873038
MFAP4	NM_002404.1	7.69152	8.56393	0.872408
BTAF1	NM_003972.2	8.41558	9.28668	0.871095
TM2D1	NM_032027.2	10.2063	11.0768	0.870536
PPME1	NM_016147.1	7.89354	8.7636	0.870064
ASMTL	XM_942506.1	7.65569	8.52474	0.869051
GPR172A	NM_024531.3	8.61671	9.48518	0.868471
SLC2A8	NM_014580.3	8.0945	8.96251	0.868007
DCLK1	NM_004734.2	8.47768	9.34543	0.867747
LOC100132540	XM_001723375.1	6.53491	7.40189	0.866982
SELK	NM_021237.3	8.71807	9.58457	0.866502
LIN7B	NM_022165.2	7.18558	8.052	0.866414
LOC654103	XM_939368.1	8.83527	9.70069	0.865421
ST7	NM_018412.3	7.06151	7.92624	0.86473
ZFAND1	NM_024699.1	8.66707	9.53056	0.863491
LRP4	NM_002334.1	6.62811	7.49133	0.863221
C6orf48	NM_016947.1	7.33838	8.20155	0.863177
CCDC46	NM_145036.2	7.33063	8.1938	0.863171
SLC3A2	NM_001012661.1	7.5171	8.38025	0.863152
PTCH1	NM_001083605.1	6.3878	7.2505	0.862705
ST6GALNAC1	NM_018414.2	6.41201	7.27423	0.862216
BAG5	NM_004873.2	9.30106	10.163	0.861957
LOC731196	XM_001128785.1	6.60016	7.46146	0.861295
YIF1B	NM_001039673.1	9.56796	10.4291	0.861132
AOC3	NM_003734.2	6.58729	7.44827	0.860978
NDUFA7	NM_005001.2	8.84341	9.70432	0.860901
FAM96A	NM_032231.4	10.5033	11.3637	0.86045
ADAM15	NM_003815.3	8.29274	9.15287	0.860137
STAT3	NM_213662.1	7.72646	8.58621	0.859755
CILP	NM_003613.2	6.3753	7.23419	0.858887
ATP10A	NM_024490.3	7.22456	8.08337	0.858814
BARX1	NM_021570.3	6.99986	7.85727	0.857406
FNIP2	NM_020840.1	6.94081	7.79801	0.857202
OGN	NM_014057.3	6.83802	7.6948	0.856782
SLC7A1	NM_003045.3	9.63048	10.4873	0.85677
CD1C	NM_001765.2	6.78475	7.64062	0.855863
MUC1	NM_001044390.1	7.09933	7.95477	0.855434
FGF1	NM_000800.2	6.52508	7.38045	0.855371
TMEM167A	NM_174909.3	10.1638	11.0191	0.855347
FAM134B	NM_001034850.1	6.5517	7.40636	0.854662
FXYD5	NM_014164.4	10.7201	11.5745	0.854369
FIBCD1	NM_032843.3	6.5742	7.42819	0.853992
GABBR2	NM_005458.5	6.4799	7.33309	0.853183
LOC154761	NR_015421.1	6.58593	7.43891	0.852986
PRPS1	NM_002764.2	9.19859	10.0507	0.852126
SURF4	NM_033161.2	10.2334	11.0853	0.851887
SLC39A9	NM_018375.2	7.44689	8.29826	0.851362
ZCCHC9	NM_032280.1	9.36053	10.2118	0.851243
YOD1	NM_018566.3	7.4478	8.29891	0.851109
ABLIM3	NM_014945.2	6.79001	7.64082	0.850804
ALG3	NM_005787.4	8.41223	9.26302	0.85079
TSPAN1	NM_005727.2	6.5982	7.44622	0.848017
DCAF7	NM_005828.3	8.58197	9.42981	0.847841
PRG4	NM_005807.3	6.57183	7.41958	0.847755
C8orf83	NR_015339.1	7.36817	8.21588	0.847705
SLC35B1	NM_005827.1	9.66646	10.5139	0.847452
SPAG9	NM_003971.3	8.20655	9.05383	0.847286
MINPP1	NM_004897.2	8.09785	8.94375	0.845897
CAV2	NM_001233.3	9.46404	10.3099	0.845886
FLJ35024	NR_015375.1	6.76319	7.60906	0.845875
	BC017440	7.47329	8.31888	0.845591
PMM2	NM_000303.1	8.25582	9.10074	0.844926
CEPT1	NM_006090.3	8.40604	9.25095	0.844915
SNHG1	NR_003098.1	8.86779	9.71262	0.84483
CACNA1H	NM_001005407.1	6.27707	7.1218	0.844728
CRELD2	NM_024324.2	10.0212	10.8642	0.842966
CANT1	NM_138793.2	8.13971	8.98229	0.84258
FSTL1	NM_007085.3	10.9586	11.8005	0.841918
RNF144A	NM_014746.3	8.54224	9.38378	0.841533
LOC100133823	XR_037771.1	8.09151	8.93295	0.841439
SUPT5H	NM_003169.2	7.90362	8.74362	0.839999
C19orf6	NM_001033026.1	8.13589	8.97493	0.839037
COPS8	NM_006710.4	8.94117	9.78013	0.838964
C1orf66	NM_015997.2	7.33748	8.17542	0.837942
AGPAT5	NM_018361.2	7.54107	8.37801	0.83694
PEX6	NM_000287.2	7.18987	8.02614	0.836277
RARB	NM_016152.2	6.73615	7.57218	0.836022
RPL8	NM_033301.1	7.78524	8.62055	0.835314
ARHGEF1	NM_004706.3	7.22324	8.05839	0.83515
KBTBD7	NM_032138.3	7.37315	8.20744	0.834295
TGFBRAP1	NM_004257.3	6.99008	7.8243	0.834226
ANKDD1A	NM_182703.3	7.15244	7.98637	0.833924
ARRDC4	NM_183376.1	6.56646	7.40008	0.833619
SLC30A7	NM_133496.3	9.45891	10.2924	0.833461
GAST	NM_000805.3	6.43369	7.26698	0.833286
C16orf58	NM_022744.1	10.0347	10.868	0.833264
ALG14	NM_144988.2	7.54313	8.37615	0.833022
C15orf24	NM_020154.2	10.9783	11.8112	0.832933
NDUFB11	NM_019056.3	10.2304	11.0614	0.830955
ANKS1A	NM_015245.2	8.2204	9.05091	0.830507
MGC4294	XR_017834.1	6.90503	7.73451	0.829489
PTPLB	NM_198402.2	8.66395	9.49273	0.828784
ACOT4	NM_152331.2	6.68266	7.51136	0.8287
ATP6V0A4	NM_020632.2	6.33832	7.16688	0.828555
C11orf1	NM_022761.2	8.77823	9.60659	0.828361
PTGIS	NM_000961.3	7.56985	8.39803	0.828175
ALKBH5	NM_017758.3	11.5417	12.3698	0.828175
KLHL28	NM_017658.3	7.34687	8.17347	0.826596
RFNG	XM_001132711.1	9.87361	10.6997	0.826135
STAT3	NM_139276.2	7.64453	8.47011	0.825575
PLAUR	NM_001005376.1	8.48263	9.30753	0.824895
RORA	NM_002943.2	6.69217	7.51586	0.823693
PGAM4	NM_001029891.2	10.7899	11.6134	0.823438
BSCL2	NM_032667.4	9.8017	10.625	0.823263
METTL1	NM_005371.5	8.64511	9.46744	0.822332
TMED10P	NR_002807.1	11.8337	12.6557	0.822046
ALG8	NM_001007027.2	8.51616	9.33803	0.821867
SSR4	NM_006280.1	11.4119	12.2332	0.821303
APLN	NM_017413.3	6.59692	7.41798	0.821056
EID3	NM_001008394.1	6.61758	7.43857	0.82099
DHRS11	NM_024308.3	7.31755	8.13853	0.820982
LOC650695	XM_939781.1	6.47436	7.29432	0.819952
DZIP1L	NM_173543.1	6.85274	7.67223	0.819493
LOC727821	XR_037166.1	8.97055	9.78931	0.81876
MTMR10	NM_017762.2	8.2852	9.10385	0.818647
RUNDC1	NM_173079.1	7.8008	8.61913	0.818333
SNORA11D	NR_003711.1	7.01477	7.83281	0.818046
C10orf75	XR_041972.1	6.77687	7.59491	0.818041
TMEM17	NM_198276.1	7.04014	7.8574	0.817258
FAM43B	NM_207334.1	6.45833	7.27429	0.815958
IARS	NM_002161.3	9.68667	10.5021	0.81546
RSPH3	NM_031924.3	7.69974	8.51497	0.815228
INHBE	NM_031479.3	6.77367	7.58837	0.814701
BET1L	NM_016526.3	6.96777	7.78159	0.813821
LOC652324	XM_941748.1	6.62227	7.43558	0.813304
KCTD14	NM_023930.3	6.48148	7.29479	0.813303
MGC18216	XM_927732.1	7.6294	8.44182	0.812423
MAP2	NM_002374.3	6.61039	7.4218	0.811413
TP53AP1	NM_007233.1	7.18535	7.99676	0.811404
ALDOA	NM_184043.1	11.3457	12.1554	0.809769
KIAA2013	NM_138346.1	8.39258	9.20233	0.809747
TUBD1	NM_016261.2	6.93384	7.7431	0.809262
KCNH2	NM_172056.1	6.46513	7.27314	0.808003
ECM2	NM_001393.2	7.62745	8.43471	0.807262
GAA	NM_000152.3	7.03505	7.84198	0.806928
LOC100129552	XR_039263.1	7.78074	8.5868	0.806062
RCE1	NM_001032279.1	7.4965	8.30252	0.806014
MGST2	NM_002413.3	7.50959	8.3153	0.805707
UGDH	NM_003359.2	10.2369	11.0417	0.804782
LEFTY2	NM_003240.2	6.60884	7.4129	0.804068
NAP1L5	NM_153757.1	7.96864	8.77216	0.803523
CFD	NM_001928.2	7.56063	8.36298	0.802356
SDHAF1	NM_001042631.1	7.93668	8.73873	0.802057
FAM119B	NM_015433.2	8.42989	9.23114	0.801256
EIF3H	NM_003756.2	10.4743	11.2753	0.800951
RER1	NM_007033.3	8.03423	8.83446	0.800223
PLD3	NM_001031696.1	10.221	11.0206	0.799626
WRNIP1	NM_130395.1	9.58655	10.3862	0.799623
AIG1	NM_016108.2	8.55066	9.34907	0.798403
TMEM39A	NM_018266.1	7.53258	8.33096	0.798373
NBAS	NM_015909.2	7.53034	8.3286	0.798264
SERINC2	NM_178865.3	7.08595	7.88363	0.797683
UCN2	NM_033199.3	6.44197	7.2393	0.797337
RNF13	NM_183381.1	8.13671	8.93319	0.796478
C12orf57	NM_138425.2	10.5179	11.3137	0.795819
OSTF1	NM_012383.3	9.6098	10.4055	0.795653
NTN3	NM_006181.1	6.41336	7.20898	0.795621
VIL2	NM_003379.3	10.2184	11.0139	0.795521
BAG5	NM_001015048.1	7.54324	8.3386	0.795361
SELS	NM_018445.4	10.9901	11.7854	0.795319
PGAP3	NM_033419.3	7.99972	8.79498	0.795263
TSPAN6	NM_003270.2	7.26584	8.06064	0.794791
PTPN3	NM_002829.2	6.73873	7.53351	0.794778
NCOR2	NM_001077261.1	7.9401	8.73446	0.794359
ALG8	NM_024079.4	8.68395	9.47809	0.794139
HOXB2	NM_002145.3	8.7986	9.59214	0.793542
VKORC1L1	NM_173517.3	8.32402	9.11752	0.793496
TMEM30A	NM_018247.2	7.98832	8.78176	0.793439
SGCD	NM_172244.2	6.93693	7.73015	0.793224
ZNF365	NM_014951.2	7.00584	7.79903	0.793191
LOC389342	XM_945799.3	9.76718	10.5597	0.792543
CTBS	NM_004388.1	8.28416	9.0763	0.792139
PTPRM	NM_002845.2	8.19245	8.98249	0.790033
GANAB	NM_198334.1	9.58959	10.3794	0.789786
C14orf100	NM_016475.2	9.17965	9.96878	0.789125
WDR61	NM_025234.1	9.67338	10.4623	0.788889
ATF4	NM_182810.1	8.76789	9.55533	0.787445
SLC15A4	NM_145648.1	9.09236	9.87969	0.787326
SEC14L2	NM_012429.1	6.65539	7.44253	0.787145
PPPDE2	NM_015704.1	8.46586	9.25225	0.786396
SFTPD	NM_003019.4	6.41182	7.19786	0.78604
OAZ2	NM_002537.2	7.88283	8.66886	0.786032
C14orf149	NM_144581.1	7.55217	8.33761	0.785439
RPL32	NM_001007073.1	7.51671	8.301	0.784284
MFI2	NM_005929.4	6.42822	7.21225	0.784031
ECGF1	NM_001953.2	8.12126	8.9052	0.783938
TRO	NM_001039705.1	8.3012	9.08501	0.783809
GBF1	NM_004193.1	7.32914	8.11203	0.782889
VAMP4	NM_003762.3	8.11914	8.90187	0.78273
HIST1H2BK	NM_080593.1	7.79759	8.57954	0.781948
PRDX4	NM_006406.1	11.5798	12.3617	0.781926
SIX4	NM_017420.3	8.66546	9.44733	0.781871
TSC22D4	NM_030935.3	7.24261	8.02405	0.781436
LOC100133568	XM_001724645.1	6.9194	7.70051	0.781113
LAGE3	NM_006014.3	9.87125	10.6523	0.781068
RHBDF2	NM_001005498.2	7.23753	8.0178	0.780271
COL1A2	NM_000089.3	13.5237	14.3036	0.779902
LOC100132011	XM_001714758.1	6.63273	7.411	0.778262
C14orf167	NR_023922.1	8.15733	8.93515	0.777825
SLC35C2	NM_173073.2	7.07068	7.84829	0.777611
LOXL4	NM_032211.6	8.49076	9.26568	0.774924
ENDOD1	NM_015036.1	8.00945	8.78421	0.774756
ITGA10	NM_003637.3	10.1482	10.9228	0.774587
NKD1	NM_033119.3	6.3488	7.12334	0.774543
PCBP2	NM_001098620.1	10.3324	11.1063	0.773909
C17orf58	NM_181656.1	8.86832	9.64127	0.77295
PFKFB3	NM_004566.2	7.22165	7.99444	0.772791
PYCR2	NM_013328.2	8.46832	9.24101	0.772694
KCNK5	NM_003740.3	6.44794	7.22052	0.772582
ROPN1B	NM_001012337.1	6.30264	7.07453	0.771895
KCTD5	NM_018992.2	7.26898	8.0407	0.771719
LOC650212	XM_939303.1	6.33765	7.10682	0.769171
CRY2	NM_021117.2	7.49483	8.26368	0.768852
PTPRF	NM_002840.3	8.70828	9.47699	0.768713
MTUS2	NM_001033602.2	6.24638	7.01499	0.768609
KIAA1539	NM_025182.2	7.78369	8.5518	0.768117
TMEM141	NM_032928.2	8.632	9.40008	0.768081
GPRC5C	NM_022036.2	6.47118	7.23901	0.767827
EPB41L2	NM_001431.1	8.06922	8.83685	0.767624
LGR6	NM_001017403.1	6.56615	7.3337	0.767555
GNAS	NM_016592.2	6.54835	7.31522	0.766861
FAM117B	NM_173511.2	8.01107	8.77734	0.766269
NCOR2	NM_006312.3	9.16015	9.92616	0.766003
C11orf70	NM_032930.1	8.00384	8.76972	0.765878
HEY1	NM_001040708.1	6.51915	7.28501	0.765862
FAM13A	NM_001015045.1	7.05433	7.81908	0.764757
GAA	NM_001079804.1	7.20078	7.9655	0.764719
HHIPL2	NM_024746.3	6.39602	7.15868	0.762656
TMEM205	NM_198536.1	9.12269	9.88302	0.760329
SLC39A6	NM_012319.2	8.13325	8.89344	0.760185
LOC653750	XM_933652.1	6.3489	7.10907	0.760164
HSPB2	NM_001541.2	6.80002	7.55977	0.759754
ARL5A	NM_001037174.1	10.8169	11.5766	0.759685
USP6NL	NM_001080491.1	7.54327	8.30286	0.759587
SEC23B	NM_032985.4	8.77499	9.53279	0.7578
LOC646753	XM_001722130.1	9.33833	10.0961	0.757732
PPP1R1B	NM_181505.1	6.43219	7.18953	0.757339
FAM101B	NM_182705.2	6.73709	7.49409	0.756994
CTGF	NM_001901.2	12.568	13.3243	0.756323
PICK1	NM_012407.3	7.25536	8.01147	0.756108
TGFBI	NM_000358.1	13.5847	14.3406	0.755887
SLC35A2	NM_001032289.1	9.12039	9.87602	0.755631
ATP6AP1	NM_001183.4	10.9903	11.7459	0.755614
ISOC2	NM_024710.1	8.07613	8.83127	0.755133
BMP1	NM_006131.1	6.82756	7.58247	0.754907
LOC729768	XR_016076.2	11.3486	12.1034	0.754761
SCYL1	NM_020680.2	8.99019	9.74473	0.754547
CDRT4	NM_173622.3	7.28984	8.04425	0.754401
KCNG1	NM_002237.3	7.22608	7.98048	0.754393
TRPM8	NM_024080.3	6.49696	7.25124	0.754274
CDK2AP1	NM_004642.2	13.2086	13.9618	0.753202
TMCO1	NM_019026.2	10.8395	11.5927	0.753185
TESK2	NM_007170.2	6.7266	7.47911	0.752511
BCKDHB	NM_183050.1	7.52213	8.27461	0.75248
ARHGEF5	NM_005435.3	6.54533	7.29729	0.751963
PPFIA1	NM_003626.2	8.75768	9.50941	0.751733
SYT15	NM_181519.2	6.99226	7.74332	0.751059
LHPP	NM_022126.2	8.15674	8.90776	0.751021
SSR1	NM_003144.2	10.3023	11.0531	0.750871
ASMTL	NM_004192.2	6.96006	7.71088	0.750814
IQCK	NM_153208.1	7.55423	8.30503	0.750799
ANGPTL6	NM_031917.2	6.42832	7.17892	0.7506
YIPF2	NM_024029.3	7.2704	8.02046	0.75007
TMEM101	NM_032376.2	8.87051	9.61982	0.749317
CHST15	NM_015892.2	7.25644	8.00537	0.748928
SH3TC1	NM_018986.3	6.15159	6.89925	0.747656
LOC728324	XR_015322.2	8.96092	9.70849	0.747572
NSUN4	NM_199044.2	7.88969	8.63724	0.747552
KCTD11	NM_001002914.2	7.04103	7.78832	0.747288
LOC650298	XM_939387.1	8.13851	8.88486	0.746347
LOC647436	XM_937113.2	8.3178	9.06382	0.746018
LOC729279	XR_039753.1	9.91842	10.6641	0.745686
HOOK2	NM_013312.2	7.37259	8.11802	0.745425
LOC100129543	XM_001715065.1	7.21091	7.95602	0.745101
HNRNPA1	NM_031157.2	7.59262	8.33636	0.743743
TIAL1	NM_001033925.1	8.73437	9.47779	0.743414
ABTB2	NM_145804.1	6.57634	7.31969	0.743351
TM9SF3	NM_020123.2	9.206	9.94874	0.742734
CD109	NM_133493.2	7.81737	8.56007	0.742708
TCTN1	NM_001082538.1	9.1052	9.84678	0.741579
GTF3C2	NM_001035521.1	7.86437	8.60586	0.741491
FAM59A	NM_022751.1	6.56369	7.3044	0.740713
ECE2	NM_032331.3	6.93034	7.67066	0.740323
NEDD9	NM_006403.2	7.29573	8.0354	0.739671
HCG4	NR_002139.1	6.33591	7.07555	0.739638
COL6A1	NM_001848.2	12.0202	12.7598	0.739587
ACTC1	NM_005159.4	6.43286	7.17208	0.739221
NFATC1	NM_172390.1	7.15267	7.8911	0.738423
RBKS	NM_022128.1	7.29747	8.03456	0.737084
SERF1B	NM_022978.1	9.2522	9.9884	0.736194
LOC728734	XM_001132754.1	8.8786	9.61432	0.735717
OCIAD2	NM_001014446.1	9.22961	9.96507	0.73546
LRP1	NM_002332.2	8.15672	8.89156	0.734845
ITM2B	NM_021999.2	11.801	12.5358	0.734836
OGN	NM_014057.3	6.49188	7.22614	0.734261
KLHL35	NM_001039548.1	7.10261	7.83679	0.734179
CCDC58	NM_001017928.2	7.8391	8.57325	0.73415
ATPIF1	NM_178191.1	9.67413	10.4079	0.73373
TUSC3	NM_006765.2	9.8845	10.6182	0.733686
FMNL3	NM_198900.2	6.58593	7.31938	0.733454
AAMP	NM_001087.3	8.06166	8.79443	0.732773
ARRDC4	NM_183376.1	6.4346	7.16724	0.732637
STAMBP	NM_006463.3	9.02685	9.75927	0.732414
LOC644322	XM_933391.1	6.46761	7.19988	0.732266
LOC651894	XM_941155.2	10.5342	11.2648	0.730637
LOC643870	XM_927140.1	7.53139	8.262	0.73061
	AF086087	7.59555	8.3261	0.73055
MED8	NM_001001651.1	7.91524	8.64509	0.729858
SYVN1	NM_032431.2	9.13549	9.86525	0.72976
PTPRF	NM_130440.1	7.16789	7.89752	0.729633
SPPL2B	NM_001077238.1	6.69663	7.4252	0.728574
LOC100134273	XM_001724343.1	8.02892	8.75733	0.728411
SNHG3-RCC1	NM_001048197.1	7.48619	8.21452	0.728334
DGUOK	NM_080916.1	7.71395	8.44227	0.728316
ATG9A	NM_001077198.1	7.56651	8.29475	0.728244
PRKAB2	NM_005399.3	7.3194	8.0471	0.727702
GAPVD1	NM_015635.2	8.75405	9.48131	0.727264
TMEM99	NM_145274.2	9.11976	9.84688	0.727123
SLC9A6	NM_001042537.1	7.85107	8.57817	0.727097
AARSD1	NM_025267.2	8.00511	8.7319	0.726789
	AK095831	7.61704	8.34304	0.726004
SRP68	NM_014230.2	8.8215	9.54731	0.725813
ULK1	NM_003565.1	9.50369	10.2285	0.724785
LOC729101	XR_015731.1	7.34833	8.07296	0.724623
RABL4	NM_006860.2	7.43785	8.16195	0.724103
KIAA1191	NM_001079685.1	9.85707	10.581	0.72393
TCEAL1	NM_001006639.1	8.22308	8.94699	0.72391
CLTCL1	NM_007098.2	6.81463	7.5382	0.723576
LOC728312	XR_042486.1	7.12159	7.84511	0.723521
MXI1	NM_130439.3	6.73058	7.45379	0.723214
CEPT1	NM_001007794.1	9.0268	9.7499	0.7231
LGMN	NM_001008530.1	7.23731	7.96019	0.722883
SHF	NM_138356.2	6.64408	7.36633	0.722252
MDP1	NM_138476.2	7.99333	8.71539	0.72206
PTK7	NM_152882.2	7.36017	8.08221	0.722042
SLC39A4	NM_017767.1	6.90326	7.62528	0.722021
NOG	NM_005450.2	6.36811	7.08977	0.72166
SLC35C2	NM_015945.10	8.38173	9.10261	0.720884
SNAI2	NM_003068.3	9.6979	10.4181	0.720234
TMEM184B	NM_012264.3	8.08334	8.80298	0.719639
	AL110176	6.56126	7.28088	0.719619
ECH1	NM_001398.2	9.19371	9.91297	0.719256
MEGF10	NM_032446.1	6.47149	7.19013	0.718636
RP9P	NR_003500.1	7.1708	7.8891	0.718301
ZBTB16	NM_006006.4	6.43394	7.15203	0.71809
ZNF354C	NM_014594.1	6.33227	7.04966	0.717392
C17orf58	NM_181656.3	8.13943	8.85671	0.717277
LOC389904	XM_372268.3	6.44536	7.16259	0.717224
CPZ	NM_001014447.1	6.75239	7.46949	0.7171
CLINT1	NM_014666.2	9.73905	10.4557	0.716638
TBC1D7	NM_016495.2	8.58527	9.30191	0.716637
LOC100132547	XR_039468.1	7.66444	8.38104	0.716602
ADK	NM_001123.2	8.35434	9.07076	0.716423
CYTSB	NM_001033553.1	6.48188	7.19824	0.71636
PGF	NM_002632.4	6.77236	7.48868	0.716328
PLAGL1	NM_001080952.1	7.21472	7.93104	0.716318
FERMT2	NM_006832.1	11.2702	11.9863	0.716093
PPCS	NM_001077447.1	9.10634	9.82201	0.715666
GOLIM4	NM_014498.3	7.30904	8.02442	0.715377
ESPNL	NM_194312.1	7.26069	7.97579	0.715095
LOC388564	XM_498725.3	6.9151	7.63007	0.714964
SLC22A15	NM_018420.1	6.74831	7.46268	0.714371
CPS1	NM_001875.2	7.86325	8.57751	0.714257
USP11	NM_004651.3	7.71094	8.42508	0.714141
KRT10	NM_000421.2	9.90727	10.6214	0.714133
SLC38A4	NM_018018.2	6.54068	7.25436	0.713687
EPHA4	NM_004438.3	7.22506	7.93856	0.713497
NID2	NM_007361.3	7.5654	8.27859	0.713186
SEC24D	NM_014822.1	9.11487	9.82777	0.712898
FAM160B2	NM_022749.5	7.24216	7.95454	0.712385
RBM7	NM_016090.2	8.33181	9.04396	0.712154
ACADVL	NM_001033859.1	10.8683	11.5804	0.712099
NCLN	NM_020170.3	8.58434	9.29586	0.711521
GOLPH4	NM_014498.2	9.33936	10.0506	0.711206
ETNK2	NM_018208.1	6.45763	7.16864	0.711012
TRAPPC6A	NM_024108.1	7.31306	8.024	0.710935
C14orf149	NM_144581.1	8.1347	8.84469	0.709985
GOSR2	NM_004287.3	8.02848	8.73843	0.709957
LOC729208	XR_039643.1	9.09244	9.80238	0.709939
OXCT2	NM_022120.1	7.42602	8.1359	0.709878
RHBDD1	NM_032276.2	7.67474	8.38392	0.709184
RAD23A	NM_005053.2	9.01521	9.72432	0.709104
LOC648931	XM_943512.1	6.58198	7.29106	0.709081
KDELR1	NM_006801.2	10.8982	11.6066	0.708486
UBE2V2	NM_003350.2	9.81056	10.5187	0.708128
DNAL1	NM_031427.1	7.71503	8.42307	0.708043
DNAJC15	NM_013238.2	9.02069	9.7287	0.708016
SEC23B	NM_032985.4	8.34912	9.05703	0.707911
LOC647322	XM_934719.1	6.90962	7.61722	0.707596
GOLGB1	NM_004487.3	8.58049	9.28808	0.707595
SNHG8	NR_003584.2	10.2885	10.996	0.707551
LOC400948	XM_940643.1	11.9093	12.6164	0.707141
LOC732007	XR_015684.1	10.3231	11.0303	0.707117
SOCS2	NM_003877.3	6.90483	7.61165	0.706814
CYB5R2	NM_016229.3	7.17863	7.88516	0.706531
RCN1	NM_002901.1	11.6436	12.3498	0.706177
FAM159A	NM_001042693.1	6.39774	7.103	0.705255
SMTN	NM_006932.3	8.03473	8.7397	0.704973
PGAM1	NM_002629.2	10.8532	11.5573	0.704027
ZCRB1	NM_033114.3	7.54023	8.24389	0.703656
USH1C	NM_153676.2	6.29423	6.9972	0.70297
TMED7	NM_181836.3	9.63739	10.34	0.702607
KHNYN	NM_015299.2	7.19329	7.89563	0.702344
STAMBP	NM_006463.3	7.91143	8.61352	0.702091
SRP54	NM_003136.2	10.1316	10.8335	0.701906
HLA-G	NM_002127.3	7.04222	7.74333	0.701107
C17orf58	NM_181656.3	8.33141	9.0325	0.701082
ACOX3	NM_003501.1	7.78432	8.48502	0.700709
LOC440145	NM_001071775.1	7.56113	8.26169	0.700561
LOC729236	XR_016041.2	9.18722	9.88763	0.700407
	BC014384	9.1795	9.87986	0.700355
XBP1	NM_005080.2	11.4951	12.195	0.69997
TMED10	NM_006827.5	9.76523	10.4649	0.699679
ZNF275	NM_001080485.1	8.23936	8.93902	0.699658
C1orf81	XR_041454.1	6.60135	7.30074	0.699384
PNMAL1	NM_018215.3	6.81398	7.51209	0.698107
SPRYD3	NM_032840.1	8.60216	9.29998	0.69782
SPCS3	NM_021928.2	8.55532	9.25272	0.697404
CHPF2	NM_019015.1	7.51029	8.20739	0.697103
LOC347292	XM_294581.3	8.71216	9.40923	0.697068
NUB1	NM_016118.3	8.48424	9.18129	0.697051
LGMN	NM_001008530.1	7.99949	8.69648	0.696988
NMU	NM_006681.1	6.40527	7.10186	0.696592
MID2	NM_052817.1	6.52637	7.22238	0.696006
SORCS2	NM_020777.1	7.06826	7.76359	0.695328
SDHAP2	NR_003265.3	8.27252	8.9675	0.694989
EZR	NM_003379.4	10.9847	11.6797	0.694967
NUBPL	NM_025152.1	8.42524	9.12017	0.694927
ASAH2C	XM_927086.2	6.98067	7.67559	0.694924
DPM1	NM_003859.1	10.0276	10.7217	0.694099
PPAPDC3	NM_032728.2	7.61234	8.30637	0.694034
PPIB	NM_000942.4	7.06593	7.75993	0.693997
PGAM4	NM_001029891.2	9.332	10.0259	0.693855
LOC648176	XM_937221.1	6.8842	7.57774	0.693539
ANXA8	NM_001630.1	6.40233	7.09582	0.693492
PIK3CD	NM_005026.2	7.03511	7.72849	0.693379
RPAP1	NM_015540.2	7.028	7.72068	0.692675
POLR2C	NM_032940.2	8.07372	8.76636	0.692642
TBC1D22A	NM_014346.1	7.46835	8.16053	0.692175
SEC62	NM_003262.3	7.68323	8.37514	0.691911
RASD2	NM_014310.3	6.64099	7.33271	0.691723
C14orf138	NM_024558.2	7.78886	8.48055	0.691694
SNX22	NM_024798.2	7.56781	8.25949	0.691682
GABARAPL2	NM_007285.6	10.925	11.6166	0.691621
SEC16A	NM_014866.1	8.75749	9.44896	0.69147
PRKCH	NM_006255.3	6.93535	7.62674	0.69139
ARL5A	NM_001037174.1	9.19325	9.88432	0.691072
RCC2	NM_018715.1	9.47024	10.161	0.69076
	AW237078	8.49531	9.18598	0.69067
CHPT1	NM_020244.2	9.16196	9.85261	0.69065
SRPX	NM_006307.3	12.3402	13.0308	0.690613
RNF128	NM_024539.3	7.27509	7.96569	0.690598
ITCH	NM_031483.3	7.77224	8.46258	0.690338
FUT4	NM_002033.2	7.18415	7.87423	0.69008
LOC100130892	XM_001720172.1	10.1044	10.7943	0.6899
ARHGEF1	NM_199002.1	7.62182	8.31161	0.689784
CATSPER2P1	NR_002318.2	6.92041	7.60963	0.68922
C11orf10	NM_014206.2	12.5134	13.2024	0.689019
C2orf28	NM_080592.2	11.5801	12.269	0.68889
DERL1	NM_024295.3	9.21938	9.90811	0.68873
C3orf21	NM_152531.3	8.81008	9.49849	0.688414
SLC40A1	NM_014585.4	6.67359	7.36183	0.688239
LOC100130919	XM_001722872.1	9.44099	10.1283	0.687259
BAG3	NM_004281.3	10.003	10.6899	0.686918
ZCCHC5	NM_152694.1	6.44035	7.12715	0.686803
P4HA1	NM_001017962.1	6.52127	7.20798	0.686717
CKAP4	NM_006825.2	11.7962	12.4828	0.686631
HLA-F	NM_018950.1	8.08112	8.76763	0.686511
CERK	NM_182661.1	8.66024	9.34668	0.686443
PLXDC2	NM_032812.7	8.26507	8.95109	0.686017
TTC23	NM_022905.4	7.7492	8.43516	0.685956
CLEC11A	NM_002975.2	8.99881	9.68461	0.685795
LOC100130715	XR_037498.1	7.79605	8.48165	0.685595
PNKD	NM_022572.2	6.6231	7.30807	0.684965
CENPT	NM_025082.3	7.53895	8.22339	0.684439
EIF4EBP1	NM_004095.3	6.88656	7.57055	0.683994
ALG14	NM_144988.2	7.33248	8.01631	0.683835
SCYL1	NM_020680.3	10.3201	11.0037	0.683533
IL13RA1	NM_001560.2	10.3702	11.0535	0.683361
TTC3	NM_003316.3	11.6212	12.3046	0.683318
HACL1	NM_012260.2	8.45311	9.13607	0.682958
CCDC21	NM_022778.2	7.08214	7.76464	0.682498
SECISBP2L	NM_014701.2	8.42403	9.1065	0.68247
CDC42	NM_001039802.1	9.14727	9.82955	0.682277
HLA-H	NR_001434.1	9.17608	9.85829	0.682208
LOC100132377	XM_001722278.1	6.50945	7.19143	0.68198
LOC653458	XM_001714697.1	6.56782	7.24963	0.681807
C8orf48	XR_017961.1	7.56776	8.24917	0.681413
BBS1	NM_024649.4	7.67632	8.35772	0.681395
AGPAT1	NM_006411.2	7.72749	8.40844	0.680944
TNFRSF10B	NM_003842.3	9.4968	10.1774	0.680607
TMEM87A	NM_015497.2	10.4258	11.106	0.68018
NDRG2	NM_201539.1	6.60183	7.28194	0.680112
LOC100132324	XR_039314.1	7.29455	7.97456	0.680008
LOC654053	XM_943677.1	6.48276	7.16239	0.679633
LOC645157	XR_016770.2	9.83082	10.5104	0.67962
LATS2	NM_014572.2	7.23951	7.91853	0.679019
TFPT	NM_013342.2	7.90627	8.58504	0.678765
TTC25	NM_031421.2	6.68385	7.36238	0.678529
LOC100131971	XM_001720161.1	8.35198	9.0301	0.678126
IFRD1	NM_001550.2	8.92998	9.6078	0.67782
LOC731231	XM_001128895.1	6.56698	7.24438	0.677394
SNAI2	NM_003068.3	10.6253	11.3027	0.677366
RPN1	NM_002950.3	10.9135	11.5902	0.67676
CBWD3	NM_201453.2	6.82312	7.49968	0.676561
RPS4X	NM_001007.3	11.775	12.4514	0.676331
METTL1	NM_005371.4	8.01953	8.69585	0.676313
CRY1	NM_004075.2	7.69505	8.37098	0.675931
LOC653820	XM_935475.1	7.10028	7.77609	0.675813
CYTSB	NM_001033554.1	6.58281	7.25793	0.67512
LOC652002	XM_941298.1	6.43988	7.1149	0.67502
VPS25	NM_032353.2	8.07972	8.75441	0.674688
NQO2	NM_000904.2	8.22207	8.89667	0.674603
LRRC16	NM_017640.3	7.38457	8.05917	0.6746
SDC1	NM_001006946.1	9.05821	9.73239	0.674176
APAF1	NM_013229.2	8.02148	8.69542	0.673946
PPT1	NM_000310.2	10.7209	11.3947	0.673727
CRELD1	NM_001031717.2	8.84511	9.51872	0.67361
SGSM3	NM_015705.4	6.87016	7.54355	0.673389
SCARNA18	NR_003139.1	6.70708	7.38035	0.673271
KLK4	NM_004917.3	6.38916	7.06222	0.673058
RNF181	NM_016494.3	10.0089	10.6818	0.672873
CDC23	NM_004661.3	8.79729	9.46998	0.672692
SYT13	NM_020826.1	6.44568	7.11786	0.672176
LOC647673	XM_936731.1	9.81083	10.4828	0.671963
NDEL1	NM_030808.3	7.37023	8.0421	0.671863
ZNF770	NM_014106.2	8.23237	8.90398	0.671614
CLPTM1	NM_001294.1	8.55995	9.23143	0.67148
LOC100134504	XM_001725687.1	8.96963	9.64065	0.671024
COASY	NM_025233.5	7.32505	7.99588	0.670834
CHCHD9	XM_928381.2	10.7212	11.3918	0.6706
FAM13A	NM_014883.2	6.95034	7.62087	0.67053
ANP32B	NM_006401.2	12.1067	12.7772	0.670518
RAVER1	NM_133452.1	7.21767	7.8879	0.670223
SNHG10	NR_001459.2	6.98906	7.65896	0.669898
	AK055969	6.5758	7.24548	0.669674
HAGH	NM_005326.4	9.06852	9.73765	0.669135
MAGEH1	NM_014061.3	8.08608	8.75516	0.669082
EIF4E2	NM_004846.2	9.51706	10.1861	0.669066
TRO	NM_001039705.1	8.51284	9.18141	0.668573
GSDMB	NM_001042471.1	7.26279	7.93136	0.668568
SLC37A3	NM_207113.1	7.40302	8.07085	0.667837
RXRA	NM_002957.3	9.23164	9.89903	0.667391
EAF2	NM_018456.4	6.60358	7.27096	0.667379
SORT1	NM_002959.4	7.9067	8.57403	0.667332
PCDHGB6	NM_018926.2	7.2762	7.94344	0.667242
PIP5K1C	NM_012398.1	7.92838	8.59535	0.666963
LOC646527	XR_016632.2	7.68987	8.35679	0.666926
RPS6KB2	NM_003952.2	9.22358	9.89037	0.666797
EDEM1	NM_014674.1	8.3477	9.01399	0.666299
MAP7D3	NM_024597.2	7.18932	7.85557	0.666253
ZDHHC4	NM_018106.3	8.6171	9.28333	0.666227
PDIA5	NM_006810.2	8.81957	9.48563	0.666055
C10orf75	XR_041972.1	6.77614	7.44191	0.665765
WBSCR22	NM_017528.2	8.66692	9.33228	0.665359
C1orf122	NM_198446.1	8.869	9.5343	0.665308
C1orf218	NM_019049.1	7.53797	8.20314	0.665171
PTER	NM_030664.3	6.66917	7.33396	0.66479
SIRT5	NM_012241.2	7.68044	8.34523	0.664788
ARV1	NM_022786.1	8.66341	9.32779	0.664374
SPOCK1	NM_004598.3	10.7761	11.4404	0.664289
ITGA11	NM_001004439.1	9.18216	9.84602	0.663859
EPHB3	NM_004443.3	6.4717	7.13548	0.663783
PSD2	NM_032289.2	6.622	7.2856	0.663605
KIAA1467	NM_020853.1	6.87653	7.54013	0.663604
DPM1	NM_003859.1	10.2809	10.9443	0.663484
MFI2	NM_033316.3	6.56904	7.23252	0.663478
LRRC23	NM_201650.1	6.71372	7.37687	0.66315
PLAUR	NM_001005376.1	8.69802	9.3609	0.662878
LOC284023	XM_941810.2	7.03485	7.69707	0.662221
SLC15A4	NM_145648.2	7.96519	8.62717	0.661981
ARHGEF5L	NM_001003702.1	7.42173	8.0835	0.661766
FTSJ1	NM_012280.2	8.79489	9.45627	0.661387
SLC39A6	NM_012319.3	8.62947	9.28974	0.660263
TCEAL3	NM_032926.2	9.97215	10.6321	0.659996
ZNF680	NM_178558.3	7.2087	7.86856	0.659852
POMT2	NM_013382.3	7.28446	7.94411	0.659649
C6orf170	NM_152730.4	7.45083	8.11015	0.659322
RNF144B	NM_182757.2	6.86802	7.5269	0.658886
UBAP2	NM_018449.2	7.16975	7.82851	0.658758
PGM2	NM_018290.2	8.35225	9.01085	0.658604
GARS	NM_002047.2	11.5654	12.2238	0.658463
MT1H	NM_005951.2	6.3907	7.04897	0.658276
PRKX	NM_005044.1	6.91526	7.57336	0.658104
TRADD	NM_003789.2	7.54424	8.20231	0.658072
AYP1p1	XR_001434.1	8.15966	8.81762	0.657952
TIGA1	NM_053000.1	9.61541	10.2732	0.657804
BHLHB2	NM_003670.1	10.7695	11.4273	0.657801
AZIN1	NM_015878.4	10.2636	10.9208	0.657207
ADAM15	NM_207195.1	10.4694	11.1263	0.656914
NME2	NM_001018137.1	6.65703	7.31389	0.656866
LOC728138	XM_001716499.1	8.69952	9.35526	0.655743
TMED1	NM_006858.2	9.42678	10.0819	0.655165
DCUN1D5	NM_032299.2	8.77788	9.43287	0.654986
TNFRSF10B	NM_147187.1	6.95682	7.61173	0.654911
NCK2	NM_001004720.1	8.67462	9.3294	0.654787
FAHD2B	NM_199336.1	7.94986	8.60459	0.654728
COL11A2	NM_080680.2	6.62441	7.27897	0.654554
FARP1	NM_005766.2	9.01448	9.66876	0.654285
SFRS14	NM_001017392.2	8.27224	8.92602	0.653782
C3orf41	XM_934359.1	6.42268	7.07604	0.65336
MAP3K1	NM_005921.1	7.16184	7.81481	0.652961
EIF3B	NM_003751.3	9.21484	9.8675	0.652659
CRABP2	NM_001878.2	8.31412	8.96663	0.652513
NUDT1	NM_198948.1	8.67332	9.32578	0.652465
ZNF451	NM_001031623.2	7.96555	8.61781	0.652259
UFSP2	NM_018359.1	9.43457	10.0862	0.651651
DCP2	NM_152624.4	7.99187	8.64348	0.651613
LOC652815	XM_942488.1	7.53883	8.19003	0.651202
SPAG9	NM_003971.3	9.05032	9.70151	0.651188
CRY1	NM_004075.2	7.51998	8.17094	0.650961
LOC723972	NR_003144.1	7.37134	8.02206	0.650716
GCAT	NM_014291.2	8.0165	8.66688	0.65038
CKMT2	NM_001825.2	6.48747	7.13765	0.650178
SLC25A22	NM_024698.4	7.87054	8.52072	0.650177
MBNL2	NM_144778.2	7.91699	8.56701	0.65002
PZP	NM_002864.1	6.48363	7.13358	0.649957
BMP6	NM_001718.4	6.6338	7.2836	0.649805
C9orf119	NM_001040011.1	9.48612	10.1358	0.649714
COL3A1	NM_000090.3	11.8395	12.489	0.649597
GRINA	NM_000837.1	8.04663	8.69401	0.647375
LOC100128731	NM_001134693.1	12.4738	13.1212	0.647366
NOD1	NM_006092.1	6.70985	7.3572	0.647343
RHBDD1	NM_032276.2	7.39024	8.03748	0.647242
	BX103136	7.2586	7.90577	0.647175
LOC100131785	XR_039574.1	9.8227	10.4698	0.647099
MMP28	NM_024302.3	6.55158	7.19841	0.646831
LOC283267	NR_015451.1	8.01428	8.66046	0.646181
LOC641848	XM_935588.1	7.78137	8.42754	0.646169
EGLN1	NM_022051.1	7.44763	8.09356	0.645924
C14orf179	NM_052873.1	8.8904	9.53612	0.645725
LOC100129650	XR_038694.1	10.1676	10.8128	0.645229
CBS	NM_000071.1	7.75893	8.4041	0.645169
PDLIM4	NM_003687.2	6.55196	7.19673	0.644764
MACROD1	NM_014067.2	6.99748	7.6419	0.644414
EEF2K	NM_013302.3	9.2184	9.86269	0.644288
BOLA3	NM_001035505.1	10.4857	11.1299	0.644181
MRPL2	NM_015950.3	7.49134	8.13492	0.643573
DERL2	NM_016041.3	8.39936	9.04224	0.642874
SMARCD1	NM_003076.3	8.96706	9.60933	0.642273
ARMET	NM_006010.2	11.3214	11.9633	0.641893
RNF24	NM_007219.2	7.62472	8.26655	0.641834
SAMD4B	NM_018028.2	6.95243	7.59425	0.64182
CMTM5	NM_001037288.1	6.4368	7.07762	0.640818
GPSM1	XM_939186.2	10.4655	11.1061	0.640636
LOC284297	XM_001719242.1	7.08654	7.72712	0.64058
ADAM22	NM_021723.2	6.46832	7.10889	0.640565
PALM	NM_002579.2	7.60552	8.246	0.640481
MOSC2	NM_017898.3	6.9663	7.60638	0.640076
ACP2	NM_001610.1	8.145	8.78505	0.640044
GORASP2	NM_015530.3	9.63689	10.2766	0.639675
B4GALT4	NM_003778.3	7.01635	7.65479	0.638439
LOC729652	XR_040489.1	6.82609	7.46415	0.638061
TGM2	NM_198951.1	6.84138	7.47941	0.638034
NAV1	NM_020443.2	7.93734	8.5751	0.637754
	BU078529	8.00472	8.64222	0.637505
SLC35B3	NM_015948.2	8.51859	9.15594	0.637352
PKP4	NM_003628.3	7.86101	8.49833	0.637322
SEC61B	NM_006808.2	12.0143	12.6515	0.637158
GMCL1	NM_178439.3	7.64231	8.27936	0.637052
TMEM167B	NM_020141.3	8.46542	9.10208	0.636667
CIB1	NM_006384.2	11.3672	12.0036	0.636387
PTS	NM_000317.1	10.7321	11.3685	0.636347
KLK11	NM_144947.1	6.47477	7.11105	0.63628
KIAA0251	XM_001125924.1	7.13205	7.7675	0.635456
ATG4A	NM_178270.1	7.52376	8.15898	0.635215
PAN2	NM_014871.2	7.41248	8.04732	0.634844
ABCF2	NM_005692.3	6.31153	6.94618	0.634652
KCNMA1	NM_002247.2	7.26025	7.89455	0.634297
RNF145	NM_144726.1	8.97661	9.61081	0.634194
PTK7	NM_152880.2	7.88616	8.51998	0.63382
GLRX2	NM_016066.3	8.7717	9.40548	0.633775
FAM89A	NM_198552.1	6.46995	7.10368	0.63373
COL1A2	NM_000089.3	13.7376	14.3713	0.633698
PTS	NM_000317.1	8.85293	9.48657	0.633635
ASS1	NM_054012.3	9.41819	10.0514	0.633178
TUSC4	NM_006545.4	8.90446	9.53761	0.633154
USF2	NM_207291.1	8.03008	8.66314	0.633057
NPAS2	NM_002518.3	6.94337	7.57622	0.632845
TSTA3	NM_003313.2	7.3103	7.94304	0.632743
SENP5	NM_152699.3	7.25613	7.88773	0.6316
HERC3	NM_014606.1	7.10031	7.73005	0.62974
GLT8D1	NM_018446.2	7.69077	8.32045	0.629671
FBXO16	NM_172366.2	6.45081	7.08048	0.629664
LOC440341	XM_932044.1	8.36134	8.99084	0.629506
KTELC1	NM_152305.1	8.27258	8.90205	0.629469
ETS1	NM_005238.2	8.51363	9.143	0.629367
SUV420H1	NM_016028.4	6.99934	7.62851	0.629168
FXYD1	NM_005031.3	6.58808	7.21653	0.628447
TCEAL1	NM_001006639.1	8.65697	9.28517	0.628202
UBL5	NM_024292.2	7.40167	8.02954	0.627871
LOC440043	XR_015812.2	12.4327	13.0604	0.627729
ANKRD37	NM_181726.2	7.79643	8.42383	0.627398
LOC375295	XM_374020.4	9.27593	9.90327	0.627341
LOC374395	NM_199337.1	10.9623	11.5895	0.627156
CCNB1IP1	NM_182851.1	8.73892	9.36607	0.627145
YIF1B	NM_001031731.1	7.26558	7.89258	0.627
ALS2CR4	NM_001044385.1	9.73943	10.3662	0.62673
PPT2	NM_138717.1	6.90534	7.53206	0.626722
FAM20B	NM_014864.2	9.56523	10.1918	0.626601
MID2	NM_052817.1	6.64431	7.27083	0.626525
TMEM77	NM_178454.3	7.48842	8.11477	0.626348
SERF1B	NM_022978.1	8.11533	8.74154	0.626214
	AV681673	6.60077	7.22674	0.625972
COL11A1	NM_001854.2	6.50922	7.13503	0.625806
TUSC1	NM_001004125.2	7.25489	7.88058	0.625683
GAS8	NM_001481.1	7.23447	7.86007	0.6256
PAMR1	NM_015430.2	11.0731	11.6986	0.625513
NOTUM	NM_178493.3	6.50812	7.13335	0.625224
SF3B14	NM_016047.3	9.44136	10.0665	0.625122
JAM3	NM_032801.3	9.91663	10.5411	0.624497
DPY19L3	NM_207325.1	7.12648	7.75063	0.624148
NCRNA00219	NR_015370.1	9.47395	10.0979	0.623902
SORBS2	NM_003603.4	8.50046	9.12418	0.623722
SEPN1	NM_206926.1	6.62549	7.2491	0.623604
MPZL1	NM_024569.3	8.48241	9.10509	0.622684
PPAP2C	NM_177543.1	6.8605	7.48319	0.622681
LOC100131672	XR_039068.1	7.76572	8.38798	0.622261
CBY1	NM_015373.3	8.81822	9.43997	0.621752
HLA-A	NM_002116.5	9.64203	10.2627	0.620667
LOC642989	XM_926370.1	9.85203	10.4726	0.620617
CD9	NM_001769.2	9.38686	10.0073	0.620399
KCNQ1OT1	NR_002728.2	6.82103	7.4413	0.620271
DMRTA1	NM_022160.1	6.49854	7.11822	0.619684
RIOK2	NM_018343.1	8.8836	9.50326	0.619659
IGDCC4	NM_020962.1	6.4606	7.08013	0.61954
GMIP	NM_016573.1	6.47454	7.09388	0.619349
TSC22D1	NM_006022.2	11.5874	12.2066	0.619217
ATP13A1	NM_020410.1	7.20947	7.82855	0.619079
TSPAN3	NM_005724.4	10.2198	10.8387	0.618946
TIMP3	NM_000362.4	9.91281	10.5313	0.618534
	BX095352	6.5347	7.1532	0.618496
KLHL8	NM_020803.3	7.17457	7.79285	0.618277
SIVA	NM_006427.2	8.19883	8.81698	0.618148
XBP1	NM_001079539.1	11.1468	11.7645	0.617753
MMS19L	NM_022362.2	9.50538	10.1228	0.617375
CDRT1	NM_006382.2	6.52443	7.14178	0.617344
EBAG9	NM_004215.3	6.71192	7.32908	0.617155
CNOT8	NM_004779.4	7.25078	7.86784	0.617064
CDC42SE1	NM_001038707.1	7.21371	7.83069	0.616972
UHRF1BP1L	NM_015054.1	7.50744	8.12412	0.616686
MMP28	NM_024302.3	6.48657	7.10296	0.616392
RASA4P	NR_024116.2	7.12247	7.73819	0.615719
ATF5	NM_012068.3	7.95115	8.56686	0.615707
TLL1	NM_012464.3	6.61213	7.22723	0.615101
CRADD	NM_003805.3	8.05489	8.66935	0.614453
FAM101A	NM_181709.3	6.61936	7.2337	0.614337
GMCL1	NM_178439.3	7.79135	8.40566	0.614312
ZFAND1	NM_024699.1	7.40384	8.01798	0.614146
POLE3	NM_017443.3	9.97047	10.5845	0.614077
FYB	NM_001465.3	6.35749	6.97147	0.613984
ITGA11	NM_012211.3	8.2331	8.84695	0.613852
[truncated: 17,624 more rows]
