# Supplementary material for: Genome‐Wide MicroRNA and Gene Analysis of Mesenchymal Stem Cell Chondrogenesis Identifies an Essential Role and Multiple Targets for miR‐140‐5p
Source: Stem Cells. 2015 Jul 29;33(11):3266–80. doi: 10.1002/stem.2093 (PMC4737122; doi:10.1002/stem.2093)
Supplement: Supplementary file 9 — Supplementary Information Table S3 [file STEM-33-3266-s009.xlsx]

## Sheet: chart_B2196D0458441420730297043
Category	Term	Count	%	PValue	Genes	List Total	Pop Hits	Pop Total	Fold Enrichment	Bonferroni	Benjamini	FDR
GOTERM_CC_FAT	GO:0044421~extracellular region part	68	25.9542	6.89304e-25	A2M, FSTL3, MMP7, MMP3, IL11, CHAD, C4ORF31, CILP2, APOD, ANG, GSN, SCRG1, SPINT2, GPX3, SERPINA1, LOX, COL11A2, FGF1, RAMP1, COL11A1, IHH, COL10A1, MATN3, MGP, PRELP, MMP10, PLA2G2A, WNT11, COL1A1, CA2, EPYC, NGF, IBSP, MIA, FMOD, RBP4, LUM, CYTL1, COL2A1, TIMP4, DCN, FXYD6, CHADL, COL9A1, SMOC2, COL9A2, COL9A3, COL7A1, CRISPLD2, COMP, ACAN, FGFBP2, ANGPTL2, SPP1, FN1, ANGPTL4, DPT, HAPLN1, COL1…	217	960	12782	4.17231	1.55093e-22	1.55093e-22	8.80615e-22
GOTERM_CC_FAT	GO:0031012~extracellular matrix	42	16.0305	1.6221e-23	FMOD, LUM, MMP7, COL2A1, TIMP4, DCN, MMP3, CHAD, CHADL, C4ORF31, SMOC2, COL9A1, COL9A2, COL9A3, CILP2, COL7A1, ANG, CRISPLD2, SPINT2, COMP, ACAN, SERPINA1, LOX, COL11A2, FGF1, COL11A1, FN1, DPT, COL10A1, ANGPTL4, MATN3, HAPLN1, COL15A1, MGP, COL5A1, PRELP, MMP10, OMD, MMP23A, MMP23B, WNT11, COL1A1, EPYC	217	345	12782	7.17083	3.64972e-21	1.82486e-21	2.0723e-20
GOTERM_CC_FAT	GO:0005578~proteinaceous extracellular matrix	39	14.8855	8.32902e-22	FMOD, LUM, MMP7, COL2A1, TIMP4, DCN, MMP3, CHAD, CHADL, SMOC2, COL9A1, COL9A2, COL9A3, CILP2, COL7A1, ANG, COMP, ACAN, SERPINA1, LOX, COL11A2, FGF1, COL11A1, DPT, COL10A1, ANGPTL4, FN1, MATN3, HAPLN1, COL15A1, MGP, COL5A1, PRELP, MMP10, OMD, MMP23A, MMP23B, WNT11, COL1A1, EPYC	217	320	12782	7.17883	1.87403e-19	6.24676e-20	1.06407e-18
GOTERM_CC_FAT	GO:0005576~extracellular region	90	34.3511	9.4567e-20	CSH1, A2M, AEBP1, ITIH5L, F13A1, MMP7, FSTL3, MMP3, IL11, CHAD, C4ORF31, CILP2, APOD, ANG, GSN, SPINT2, SCRG1, XYLT1, WISP3, SERPINA5, GPX3, SERPINA3, SEMA3B, SERPINA1, SEMA3A, LOX, GPX7, COL11A2, FGF1, RAMP1, COL11A1, TSKU, IHH, COL10A1, MATN3, MATN4, MGP, PCOLCE2, PRELP, MMP10, PLA2G2A, WNT11, CA2, COL1A1, EPYC, NGF, IBSP, MIA, FMOD, RBP4, LUM, CYTL1, COL2A1, TIMP4, DCN, FXYD6, ANGPTL7, CHADL, …	217	2010	12782	2.63746	2.12776e-17	5.31939e-18	1.20813e-16
GOTERM_BP_FAT	GO:0001501~skeletal system development	31	11.8321	1.11244e-15	ALPL, IBSP, RBP4, AEBP1, THRA, FGFR3, PTH1R, CYTL1, COL2A1, SOX9, EXTL1, CHAD, COL9A1, COL9A2, LECT1, COMP, ACAN, COL11A2, COL11A1, PAPSS2, COL10A1, IHH, SPP1, MATN3, MGP, PRELP, TNFSF11, CLEC3A, SP7, COL1A1, IGFBP5	208	319	13528	6.32035	1.70197e-12	1.70197e-12	1.85407e-12
GOTERM_CC_FAT	GO:0005581~collagen	13	4.96183	2.36802e-13	LUM, COL15A1, COL2A1, COL5A1, COL9A1, COL9A2, COL9A3, COL7A1, LOX, COL1A1, COL11A2, COL11A1, COL10A1	217	35	12782	21.8783	5.32824e-11	1.06565e-11	3.02536e-10
GOTERM_MF_FAT	GO:0005201~extracellular matrix structural constituent	17	6.48855	3.03581e-13	MATN3, LUM, COL15A1, MGP, COL2A1, COL5A1, CHAD, PRELP, COL9A1, COL9A2, COL9A3, COMP, ACAN, COL1A1, COL11A2, COL11A1, FN1	206	86	12983	12.4583	1.52678e-10	1.52678e-10	4.37472e-10
GOTERM_CC_FAT	GO:0044420~extracellular matrix part	17	6.48855	1.13273e-10	LUM, COL15A1, COL2A1, COL5A1, SMOC2, COL9A1, COL9A2, COL9A3, COL7A1, ANG, ACAN, LOX, COL1A1, COL11A2, COL11A1, FN1, COL10A1	217	117	12782	8.55859	2.54864e-08	4.24774e-09	1.44711e-07
GOTERM_CC_FAT	GO:0005615~extracellular space	38	14.5038	2.65786e-10	MIA, IBSP, RBP4, A2M, MMP7, CYTL1, FSTL3, COL2A1, TIMP4, MMP3, FXYD6, IL11, APOD, ANG, SCRG1, GSN, GPX3, SERPINA1, LOX, FGFBP2, FGF1, RAMP1, ANGPTL2, SPP1, IHH, ANGPTL4, FN1, LGALS7, MGP, CHI3L2, MMP10, ORM1, LGALS7B, TNFSF11, PLA2G2A, CA2, ORM2, IGFBP5, NGF	217	685	12782	3.26762	5.98019e-08	8.54313e-09	3.39553e-07
GOTERM_BP_FAT	GO:0030198~extracellular matrix organization	16	6.10687	5.11388e-11	IBSP, MIA, LUM, COL2A1, DCN, COL5A1, CSGALNACT1, C4ORF31, CRISPLD2, P4HA1, ACAN, LOX, COL1A1, COL11A2, COL11A1, DPT	208	104	13528	10.0059	7.83959e-08	3.91979e-08	8.51927e-08
GOTERM_BP_FAT	GO:0030199~collagen fibril organization	10	3.81679	2.96945e-10	P4HA1, LUM, ACAN, COL2A1, COL1A1, LOX, COL11A2, COL11A1, COL5A1, DPT	208	29	13528	22.4271	4.55216e-07	1.51739e-07	4.94683e-07
GOTERM_BP_FAT	GO:0009719~response to endogenous stimulus	27	10.3053	5.94779e-10	ALPL, RBP4, A2M, THRA, ALDOC, DRD4, TIMP4, FOXO4, MMP3, AK3L1, ANG, ENO2, VKORC1, SERPINA1, LOX, IHH, SPP1, TXNIP, CRYAB, MGP, PLA2G4A, CA9, BTG2, CCND2, COL1A1, CA2, NGF	208	405	13528	4.3359	9.11796e-07	2.27949e-07	9.90848e-07
GOTERM_BP_FAT	GO:0051216~cartilage development	13	4.96183	1.14376e-09	THRA, PTH1R, CYTL1, MGP, COL2A1, SOX9, CHAD, COL9A1, LECT1, ACAN, COL1A1, COL11A2, COL11A1	208	74	13528	11.4257	1.75338e-06	3.50675e-07	1.90539e-06
GOTERM_BP_FAT	GO:0043062~extracellular structure organization	16	6.10687	2.91308e-08	IBSP, MIA, LUM, COL2A1, DCN, COL5A1, CSGALNACT1, C4ORF31, CRISPLD2, P4HA1, ACAN, LOX, COL1A1, COL11A2, COL11A1, DPT	208	163	13528	6.38414	4.46565e-05	7.44289e-06	4.85293e-05
GOTERM_CC_FAT	GO:0005583~fibrillar collagen	6	2.29008	9.46254e-07	LUM, COL2A1, COL1A1, COL11A2, COL11A1, COL5A1	217	12	12782	29.4516	0.000212885	2.66131e-05	0.00120887
