# Supplementary material for: Genome‐Wide MicroRNA and Gene Analysis of Mesenchymal Stem Cell Chondrogenesis Identifies an Essential Role and Multiple Targets for miR‐140‐5p
Source: Stem Cells. 2015 Jul 29;33(11):3266–80. doi: 10.1002/stem.2093 (PMC4737122; doi:10.1002/stem.2093)
Supplement: Supplementary file 10 — Supplementary Information Table S4 [file STEM-33-3266-s010.xlsx]

## Sheet: Sheet1
SYMBOL	ACCESSION	mi140-5	hp140-5
BASP1	NM_006317.3	-1.93693	0.128312
SCARB2	NM_005506.2	-1.86564	0.310642
SLC25A23	NM_024103.2	-1.82167	0.184696
CTSB	NM_147780.2	-1.49865	0.100007
HEG1	NM_020733.1	-1.47162	-0.00212526
IGFBP5	NM_000599.2	-1.41655	0.293442
TMEM123	NM_052932.2	-1.37924	0.29613
FADS1	NM_013402.3	-1.36285	0.122902
JAM3	NM_032801.3	-1.30792	0.151261
CMTM6	NM_017801.2	-1.28856	0.158145
CERCAM	NM_016174.3	-1.27266	0.0654578
FAM82A2	NM_018145.1	-1.26297	0.0710063
ZDHHC16	NM_198045.1	-1.2452	0.165244
IGFBP5	NM_000599.2	-1.22711	0.579133
GALNTL1	NM_020692.1	-1.21574	0.186484
SEPT2	NM_004404.3	-1.20398	0.0412192
SEPN1	NM_206926.1	-1.19975	-0.137265
TAX1BP3	NM_014604.2	-1.19339	0.204088
SEPT2	NM_001008491.1	-1.18322	0.145606
ZDHHC16	NM_032327.2	-1.1783	-0.0110669
ZMYM6	NM_007167.2	-1.17828	0.250784
NQO1	NM_000903.2	-1.14734	0.525181
MAGED1	NM_006986.3	-1.11688	-0.0575738
CLDND1	NM_001040181.1	-1.11359	0.0526276
FLJ35258	NM_182571.2	-1.08917	0.103046
NTN4	NM_021229.3	-1.06479	0.121774
ABCA1	NM_005502.2	-1.05715	0.148995
EDEM2	NM_018217.1	-1.05367	0.0907454
RALA	NM_005402.2	-1.04784	0.413719
CHCHD3	NM_017812.2	-1.04167	0.212842
CCDC115	NM_032357.2	-1.03956	0.0583444
AIDA	NM_022831.2	-1.01924	0.372536
COL4A1	NM_001845.4	-1.01183	0.0524654
CLDND1	NM_001040181.1	-1.01021	0.0456367
HIGD2A	NM_138820.2	-1.00839	0.122534
LHFPL2	NM_005779.1	-1.00744	0.054409
CD44	NM_001001392.1	-0.998079	-0.0455065
ACTR1A	NM_005736.2	-0.979318	0.180799
NFE2L2	NM_006164.2	-0.963768	0.317651
GPR177	NM_024911.4	-0.955437	0.0927024
ATP6V0E1	NM_003945.3	-0.948604	0.158338
GABARAPL1	NM_031412.2	-0.941197	0.0751824
CD44	NM_001001391.1	-0.939137	0.17266
LTBR	NM_002342.1	-0.933952	0.0104952
TTYH3	NM_025250.2	-0.928258	0.011169
LAMP2	NM_013995.1	-0.922146	0.111477
NEU1	NM_000434.2	-0.914009	0.00604725
COL4A2	NM_001846.2	-0.90699	-0.189496
KIAA1199	NM_018689.1	-0.901349	-0.014472
ABCC4	NM_005845.2	-0.89962	0.103622
TBC1D9B	NM_015043.3	-0.898884	-0.0152235
C10orf26	NM_001083913.1	-0.889217	-0.0118837
TJP1	NM_003257.3	-0.884408	-0.0749249
SEPN1	NM_020451.2	-0.880383	0.0724792
DYNC1LI2	NM_006141.2	-0.878277	0.158299
BMPR2	NM_001204.5	-0.873495	0.0349827
HMOX1	NM_002133.1	-0.866194	-0.114858
CTSB	NM_001908.3	-0.863227	0.0765219
TJP1	NM_175610.2	-0.860335	-0.00670528
ENG	NM_000118.1	-0.858439	0.0423217
MRPS10	NM_018141.2	-0.851528	0.192605
SMAP1	NM_021940.2	-0.843931	-0.0323102
PEA15	NM_003768.2	-0.842904	0.0112438
PDGFRA	NM_006206.3	-0.831289	0.223426
MAP1LC3B	NM_022818.3	-0.829295	0.0913544
MMD	NM_012329.2	-0.828776	0.438922
PDGFRA	NM_006206.3	-0.825664	-0.0926399
AKR1C3	NM_003739.4	-0.822433	0.528532
NCSTN	NM_015331.2	-0.811676	0.257816
KCTD14	NM_023930.3	-0.801906	0.111317
POLR1D	NM_152705.1	-0.801529	-0.0447857
AADACL1	NM_020792.3	-0.801282	0.324265
NAGPA	NM_016256.2	-0.800658	0.0580101
CALU	NM_001219.2	-0.792762	-0.0116634
B3GNT6	NM_006876.1	-0.792349	0.481678
AARS	NM_001605.2	-0.790762	0.107007
TMED2	NM_006815.3	-0.790517	-0.0554013
UBA52	NM_003333.3	-0.788104	0.143384
PRRG1	NM_000950.1	-0.787911	0.0722303
TBC1D9B	NM_015043.3	-0.78501	-0.0250649
NPAL3	NM_020448.3	-0.7835	0.0242209
ENPP2	NM_001040092.1	-0.769549	0.0893288
ERLIN2	NM_007175.5	-0.762452	0.0453095
TMEM115	NM_007024.4	-0.759852	0.0386534
NDRG3	NM_022477.2	-0.759813	0.398958
FAM174A	NM_198507.1	-0.756235	0.0447183
UBE2L6	NM_004223.3	-0.754294	0.196311
C1QTNF1	NM_198594.1	-0.75317	0.0556793
RBM15B	NM_013286.3	-0.751302	0.0137465
TMEM173	NM_198282.1	-0.749226	0.0667958
CD59	NM_000611.4	-0.746493	0.074779
BMPR2	NM_001204.5	-0.744279	0.0589523
PPPDE1	NM_016076.3	-0.744062	-0.0142841
MAGED1	NM_001005332.1	-0.743383	0.167914
EPB41L2	NM_001431.1	-0.739094	0.0465584
COL8A2	NM_005202.1	-0.738305	0.102419
LAMP2	NM_013995.1	-0.734505	-0.164009
GALC	NM_000153.2	-0.733268	0.528752
DCBLD2	NM_080927.3	-0.729714	-0.0192332
BRP44L	NM_016098.1	-0.72683	0.22741
PHACTR2	NM_001100164.1	-0.726295	0.148235
PPAP2A	NM_176895.1	-0.725235	0.08145
PLCD3	NM_133373.3	-0.724227	-0.0189977
PPAP2B	NM_003713.3	-0.717338	-0.051178
RAB31	NM_006868.2	-0.712315	0.0639801
FBXO21	NM_033624.2	-0.712044	0.043303
KLF9	NM_001206.2	-0.710126	0.0355949
MSMP	NM_001044264.1	-0.709496	0.111167
RNF135	NM_197939.1	-0.708828	0.0688763
LYRM2	NM_020466.4	-0.70664	0.0661087
FZD6	NM_003506.2	-0.705214	0.240986
PPAP2B	NM_177414.1	-0.701055	-0.146204
VCAN	NM_004385.2	-0.692495	0.0863118
ATP6V0E1	NM_003945.3	-0.689706	0.280277
FBXO21	NM_015002.2	-0.689375	-0.130653
C18orf10	NM_015476.2	-0.686084	0.00918293
CAPN1	NM_005186.2	-0.685691	0.222506
PRR16	NM_016644.1	-0.685089	-0.0906105
PRG4	NM_005807.3	-0.680079	-0.0917697
TXNDC5	NM_030810.2	-0.68003	0.137537
NPC1	NM_000271.3	-0.678019	0.13056
MLEC	NM_014730.2	-0.676081	0.0876961
MLEC	NM_014730.2	-0.675008	0.108829
ENPP2	NM_001040092.1	-0.673314	0.087976
NDUFS8	NM_002496.1	-0.67316	0.258169
AKR1C4	NM_001818.2	-0.672949	0.170574
CXCL6	NM_002993.2	-0.672895	0.113366
TXNRD1	NM_001093771.1	-0.67227	-0.0399575
DAG1	NM_004393.2	-0.670657	0.0135798
ERLIN1	NM_006459.2	-0.664062	0.113286
CD68	NM_001251.2	-0.663949	-0.0303097
ARL5A	NM_001037174.1	-0.663851	0.106649
SFXN1	NM_022754.4	-0.658176	0.118867
ZDHHC7	NM_017740.1	-0.655285	-0.00846624
LOC113386	NM_138781.2	-0.653916	0.0562775
TNFAIP6	NM_007115.2	-0.65226	0.124382
ANO6	NM_001025356.1	-0.644713	0.147168
UBE2J1	NM_016021.2	-0.639715	0.0743394
OBFC2B	NM_024068.2	-0.636895	-0.120093
ATP6V1G1	NM_004888.3	-0.636567	0.100145
PPAP2A	NM_003711.2	-0.63336	0.133711
BRP44L	NM_016098.1	-0.632769	0.00233793
SLC27A1	NM_198580.1	-0.63271	0.154325
LRP4	NM_002334.1	-0.631543	0.0512722
G6PD	NM_000402.3	-0.631318	0.178509
TAX1BP1	NM_001079864.1	-0.628882	0.0524092
SYS1	NM_033542.2	-0.62373	0.0520422
ADAM10	NM_001110.2	-0.623389	0.185958
FXR1	NM_005087.2	-0.623282	0.0495505
NMD3	NM_015938.3	-0.622708	0.104822
API5	NM_006595.2	-0.619669	-0.0711775
SHRM	NM_020859.1	-0.617806	-0.0946403
KIAA0247	NM_014734.2	-0.614849	-0.0535235
FYCO1	NM_024513.1	-0.61437	0.0799313
TWIST1	NM_000474.3	-0.613176	0.0580387
CD151	NM_001039490.1	-0.608254	-0.0379105
SULF1	NM_015170.1	-0.607696	-0.0186067
MGST1	NM_020300.3	-0.603139	0.156897
NDRG1	NM_006096.2	-0.601531	0.126987
DCUN1D4	NM_015115.1	-0.60088	-0.0544367
FAM89B	NM_001098784.1	-0.600212	-0.0288858
ZFYVE20	NM_022340.2	-0.600037	0.0848284
UBE3A	NM_000462.2	-0.599225	0.140893
UST	NM_005715.1	-0.598612	-0.0209153
PAFAH1B1	NM_000430.2	-0.593454	0.1228
UCRC	NM_013387.3	-0.589662	-0.051177
NET1	NM_001047160.1	-0.589192	0.0842724
SERPINB1	NM_030666.2	-0.588058	0.0914044
OSTM1	NM_014028.3	-0.58803	0.292475
BICD2	NM_001003800.1	-0.587326	0.0422087
RAB7L1	NM_003929.1	-0.583583	0.162143
HDGFRP3	NM_016073.2	-0.582912	0.0640967
TIMM23	NM_006327.2	-0.582551	0.0228181
LARGE	NM_004737.3	-0.582428	0.0818572
G6PD	NM_000402.3	-0.581999	-0.0636344
PGD	NM_002631.2	-0.576783	0.148919
MRPL43	NM_032112.2	-0.576246	0.12202
TMEM62	NM_024956.3	-0.575743	0.0242019
TTC8	NM_144596.2	-0.57536	0.236012
COL8A2	NM_005202.1	-0.575146	0.0486202
CD151	NM_139029.1	-0.573661	0.0744858
FNDC4	NM_022823.1	-0.572919	0.0483375
NCBP2	NM_007362.3	-0.569636	0.0661201
GNG12	NM_018841.4	-0.568327	0.0956202
LPHN2	NM_012302.2	-0.567946	0.0052743
CD68	NM_001251.2	-0.567884	0.0596066
HYOU1	NM_006389.2	-0.56552	0.0292993
SCD	NM_005063.4	-0.564723	0.284759
DCBLD2	NM_080927.3	-0.562534	0.28195
SLC7A5	NM_003486.5	-0.562216	0.147848
ENAH	NM_018212.4	-0.561593	0.0644076
CD68	NM_001251.1	-0.561197	0.0632539
SCRN1	NM_014766.3	-0.560919	0.0021944
TIMM23	NM_006327.2	-0.560322	0.106714
ACSL4	NM_004458.1	-0.559148	0.388696
ERMP1	NM_024896.2	-0.558405	0.197826
TIMM23	NM_006327.2	-0.555148	0.124563
C11orf17	NM_182901.2	-0.553603	0.15467
DERL1	NM_024295.3	-0.553236	0.0539556
ID3	NM_002167.2	-0.552634	0.0508342
RSPO3	NM_032784.3	-0.552372	0.0158296
C10orf76	NM_024541.2	-0.552297	-0.0287669
YPEL3	NM_031477.4	-0.551982	0.0376863
FKBP14	NM_017946.2	-0.549737	0.0824118
FAM65A	NM_024519.2	-0.546104	-0.0304575
ELOVL5	NM_021814.3	-0.545919	0.130174
TMEM77	NM_178454.3	-0.545715	0.148041
PDE5A	NM_001083.3	-0.545594	-0.142056
C18orf10	NM_015476.2	-0.545491	-0.145091
ABLIM1	NM_006720.3	-0.543769	0.151318
DOK4	NM_018110.2	-0.543512	0.163328
BET1	NM_005868.4	-0.543455	0.0190403
UBE2L6	NM_004223.3	-0.543121	0.243156
RHOBTB3	NM_014899.3	-0.541905	0.0608025
PARVA	NM_018222.3	-0.541875	0.0862293
TMEM4	NM_014255.3	-0.541235	0.0889392
HMGB1L1	NM_001008735.1	-0.540963	0.132815
SEMA4F	NM_004263.3	-0.540161	0.0628448
ALDH3A2	NM_000382.2	-0.536117	0.141088
TXNRD1	NM_182743.1	-0.535509	0.0305471
FNDC1	NM_032532.2	-0.535176	0.0141792
FNDC1	NM_032532.1	-0.534875	0.0413609
STARD3NL	NM_032016.2	-0.534396	0.0205116
AKAP11	NM_016248.2	-0.53301	-0.0722051
LARGE	NM_133642.2	-0.531389	0.0626388
STC1	NM_003155.2	-0.529126	0.230957
ENAH	NM_018212.4	-0.528686	0.130811
SELENBP1	NM_003944.2	-0.52851	0.168524
C1R	NM_001733.4	-0.52721	0.155629
BZW2	NM_014038.1	-0.527164	-4.7675e-07
CUL4A	NM_003589.2	-0.526927	-0.188339
NDUFA12	NM_018838.3	-0.526842	-0.0547295
MGST1	NM_145792.1	-0.525955	0.159282
GNPTAB	NM_024312.3	-0.525589	-0.082706
SUSD3	NM_145006.2	-0.524613	0.096839
MRPL43	NM_032112.2	-0.523913	0.00771379
EGFR	NM_005228.3	-0.522535	0.0818467
GCNT3	NM_004751.1	-0.52217	0.349691
GPX8	NM_001008397.2	-0.522027	0.120387
LIMA1	NM_016357.3	-0.520349	-0.20021
UBLCP1	NM_145049.1	-0.519032	0.127413
TM7SF3	NM_016551.1	-0.517982	0.525303
NMD3	NM_015938.2	-0.517566	0.019763
LDLR	NM_000527.2	-0.517526	0.0727558
TMEM218	NM_001080546.1	-0.516585	0.113674
EWSR1	NM_005243.2	-0.516302	0.120012
STC2	NM_003714.2	-0.514215	0.0148163
PDK4	NM_002612.3	-0.513985	-0.0634747
LOXL3	NM_032603.2	-0.511553	-0.0618687
MOBKL2A	NM_130807.2	-0.508185	0.243377
MEGF10	NM_032446.1	-0.507813	-0.0190141
TBC1D2B	NM_015079.2	-0.505846	0.123247
HMGN4	NM_006353.2	-0.504306	0.356561
UBE2E2	NM_152653.2	-0.504041	0.0907598
DNAJB4	NM_007034.3	-0.502727	0.290308
SVEP1	NM_153366.2	-0.501277	0.0266371
TGFBR3	NM_003243.2	-0.498134	0.0276494
PLOD1	NM_000302.2	-0.497153	-0.10211
ARL5A	NM_001037174.1	-0.495971	0.272653
DKK1	NM_012242.2	-0.492844	0.230153
SEL1L	NM_005065.3	-0.492825	0.0839591
TXNDC5	NM_022085.3	-0.492729	0.155654
ZNF428	NM_182498.2	-0.492461	-0.0578403
CROT	NM_021151.2	-0.491423	0.0289574
TNFAIP8L3	NM_207381.2	-0.491108	0.179103
ROR1	NM_005012.2	-0.490745	-0.0833778
HDAC3	NM_003883.2	-0.489209	0.0237169
C2orf30	NM_015701.2	-0.488955	0.0779529
ATP2C1	NM_014382.2	-0.488039	0.187808
SLC35B4	NM_032826.3	-0.488039	-0.00210094
SMARCC2	NM_139067.1	-0.487961	0.177987
COL1A2	NM_000089.3	-0.487863	0.0521083
HYOU1	NM_006389.2	-0.486593	-0.069695
ABCC4	NM_005845.2	-0.48653	0.0991015
C11orf17	NM_182901.2	-0.485856	0.233342
XPR1	NM_004736.2	-0.485439	0.0624423
PXMP3	NM_000318.2	-0.485298	0.0809846
TAF9L	NM_015975.3	-0.484581	0.264733
STX5	NM_003164.3	-0.484571	0.316461
B3GNT1	NM_006876.2	-0.484131	0.48082
ATOH8	NM_032827.4	-0.482787	-0.0795217
UBA3	NM_198195.1	-0.482533	0.237021
FLRT2	NM_013231.4	-0.48223	0.01648
CYB561D1	NM_182580.2	-0.481248	0.13294
KIAA1191	NM_001079685.1	-0.479855	0.011981
MAOA	NM_000240.2	-0.479457	0.187367
PPP1CB	NM_206876.1	-0.476449	0.0626101
FLJ21986	NM_024913.3	-0.475207	0.109727
NMT2	NM_004808.2	-0.474324	0.0334656
GREM1	NM_013372.5	-0.474055	0.0121489
NTAN1	NM_173474.2	-0.473487	0.0385156
OSBPL5	NM_020896.2	-0.473245	0.0437765
TBC1D22B	NM_017772.2	-0.473108	0.0904109
TULP4	NM_020245.3	-0.472483	0.0820453
TULP4	NM_001007466.1	-0.47231	-0.0317769
ZFYVE26	NM_015346.2	-0.47192	0.084372
ALDH6A1	NM_005589.2	-0.471207	0.0864797
CAV2	NM_001233.3	-0.46878	0.19935
TPD52L1	NM_001003397.1	-0.468514	0.0861349
SEMA4B	NM_198925.1	-0.468404	-0.00501871
NUDT11	NM_018159.2	-0.468301	0.0512614
NIN	NM_020921.3	-0.466493	0.0836091
SLC6A9	NM_001024845.1	-0.466341	0.205724
FLJ10081	NM_017991.3	-0.46619	0.0851173
ALDH1A2	NM_170696.1	-0.466169	0.0571449
PNPLA2	NM_020376.2	-0.465916	-0.0358634
C1R	NM_001733.4	-0.465768	0.145392
FKBP1A	NM_000801.2	-0.465486	-0.129054
TAX1BP1	NM_001079864.1	-0.464753	0.149227
C7orf10	NM_024728.1	-0.464658	0.11696
KITLG	NM_000899.3	-0.464653	0.0946884
GOLM1	NM_177937.1	-0.464175	0.0736227
GTF3C2	NM_001521.2	-0.463292	0.0437775
LAMA1	NM_005559.2	-0.463265	0.110747
PRG4	NM_001127709.1	-0.461976	-0.0409861
RAG1AP1	NM_018845.1	-0.461638	0.0430436
AFTPH	NM_017657.3	-0.461547	-0.00564766
ST8SIA4	NM_005668.3	-0.460644	-0.101919
SLC30A5	NM_022902.2	-0.460179	0.0440955
UBE3A	NM_000462.2	-0.460021	0.00624752
PPARGC1A	NM_013261.3	-0.459403	0.000571967
FNBP1L	NM_001024948.1	-0.459332	0.019798
RSPO2	NM_178565.3	-0.459005	0.111368
DUSP18	NM_152511.3	-0.458795	0.0453343
IDH1	NM_005896.2	-0.458088	0.156341
MAP1A	NM_002373.4	-0.456644	0.00239444
STEAP2	NM_152999.2	-0.455424	-0.0124288
UBQLN4	NM_020131.3	-0.454733	0.199227
RNF170	NM_030954.2	-0.454109	0.194454
DPAGT1	NM_001382.2	-0.45327	0.0191648
SIAH1	NM_001006610.1	-0.452734	0.167161
CYP27A1	NM_000784.2	-0.451735	0.103381
AADACL1	NM_020792.3	-0.451083	-0.0968044
CD59	NM_203331.1	-0.450413	-0.0838068
TMEM50B	NM_006134.5	-0.449427	0.321765
ZNF800	NM_176814.3	-0.449365	0.00310421
CANX	NM_001024649.1	-0.449318	0.119784
PFKM	NM_000289.3	-0.448337	0.119212
GTF2H5	NM_207118.1	-0.447872	0.0383964
MAN1C1	NM_020379.2	-0.447101	0.0964587
AKAP11	NM_016248.2	-0.446812	0.12035
TMEM185A	NM_032508.1	-0.445764	-0.00598383
SMOC2	NM_022138.1	-0.445438	0
IQGAP1	NM_003870.3	-0.444105	0.0599589
SGCB	NM_000232.3	-0.44251	0.161387
RDH10	NM_172037.2	-0.442282	0.0262308
REV3L	NM_002912.1	-0.440923	0.0514462
PIR	NM_001018109.1	-0.440873	0.217196
SMAP1	NM_021940.3	-0.440852	0.117792
ST5	NM_139157.2	-0.440766	0.0291903
NUDT11	NM_018159.3	-0.440657	0.181841
MGC16169	NM_033115.2	-0.438975	0.109077
CREG1	NM_003851.2	-0.43808	-4.77e-07
C12orf32	NM_031465.2	-0.436988	0.16122
GLRX5	NM_016417.2	-0.43695	0.0714912
DBT	NM_001918.2	-0.435738	0.0284133
SOCS4	NM_080867.2	-0.43355	0.0593286
CCNK	NM_003858.3	-0.432344	-0.00927973
MRPS18C	NM_016067.1	-0.432341	0.0161858
RPP21	NM_024839.1	-0.431545	0.111012
SNX16	NM_022133.2	-0.431504	0.20951
SLC38A1	NM_030674.3	-0.430459	0.0393996
ZFP36L2	NM_006887.3	-0.429862	0.0140443
NUCKS1	NM_022731.3	-0.429855	0.103383
HOXC4	NM_014620.4	-0.429035	-0.156988
GAB2	NM_080491.1	-0.428373	-0.0972347
CD300LG	NM_145273.2	-0.428284	-0.0141094
PIP5K1C	NM_012398.1	-0.42817	-0.0402637
C6orf72	NM_138785.1	-0.427829	0.0188169
GM2A	NM_000405.3	-0.427339	0.00310135
AOX1	NM_001159.3	-0.427065	0.113776
PON2	NM_000305.2	-0.426944	0.079782
YES1	NM_005433.3	-0.426615	0.0910382
LXN	NM_020169.2	-0.426384	0.184803
SLC47A1	NM_018242.2	-0.42613	0.123541
UBA5	NM_024818.3	-0.425834	0.130295
CASP3	NM_032991.2	-0.425176	0.137796
METTL9	NM_016025.3	-0.423218	0.203101
DNAL4	NM_005740.2	-0.422741	0.0659337
SLC44A2	NM_020428.2	-0.422716	0.164377
APPL2	NM_018171.3	-0.421889	-0.0863795
PPAP2B	NM_003713.3	-0.421853	-0.0699522
SNRNP40	NM_004814.2	-0.421175	0.0351639
CD46	NM_172358.1	-0.419488	-0.190073
TPM1	NM_001018004.1	-0.418902	-0.0964565
TSHZ1	NM_005786.4	-0.418776	-0.113159
PTPRU	NM_005704.3	-0.418735	0.196409
RIOK3	NM_003831.3	-0.417783	0.0965037
CD276	NM_001024736.1	-0.417512	-0.0100827
SETDB2	NM_031915.1	-0.417104	0.172023
FRMD6	NM_152330.2	-0.41572	-0.0283427
CAV2	NM_001233.3	-0.414763	0.0987704
STAT4	NM_003151.2	-0.413673	0.0685201
RHBDD2	NM_001040456.1	-0.413372	-0.0215764
SYVN1	NM_032431.2	-0.412873	0.15632
PIR	NM_001018109.1	-0.412726	0.205047
SRXN1	NM_080725.1	-0.41256	0.108812
GNG5	NM_005274.1	-0.41213	0.0653024
PRRX1	NM_006902.3	-0.41133	0.0692797
HERC6	NM_017912.3	-0.411244	0.18971
SLMAP	NM_007159.2	-0.410407	0.119853
DBC1	NM_014618.2	-0.41017	0.0970171
PSMA6	NM_002791.1	-0.409995	0.195013
ZMYM4	NM_005095.2	-0.408629	-0.0616279
ALPK2	NM_052947.3	-0.408164	0.00631905
PDXDC1	NM_015027.2	-0.408155	-4.77e-07
DSE	NM_013352.2	-0.407637	0.0755558
FILIP1L	NM_014890.2	-0.407188	0.131692
ZEB2	NM_014795.2	-0.406986	0.0568204
ISCA2	NM_194279.1	-0.406891	0.365462
MEX3C	NM_016626.3	-0.406585	0.112153
HMGN1	NM_004965.6	-0.405946	0.170914
MXD4	NM_006454.2	-0.405599	-0.0924745
TFRC	NM_003234.1	-0.405555	0.2045
MAN1A2	NM_006699.3	-0.404631	0.0311511
STX7	NM_003569.1	-0.404131	0.213852
PABPC1	NM_002568.3	-0.403115	-0.0686002
AURKA	NM_198436.1	-0.402763	0.061466
GAS1	NM_002048.1	-0.402423	-0.224522
ZBTB9	NM_152735.3	-0.402373	0.236348
SRP14	NM_003134.4	-0.401938	0
SKP1A	NM_006930.2	-0.401928	0.15413
SLC22A23	NM_015482.1	-0.401421	-0.139815
VASN	NM_138440.2	-0.401348	0.0524812
PCDH18	NM_019035.2	-0.401249	0.135075
CD151	NM_139030.3	-0.401154	0.187934
LOXL1	NM_005576.2	-0.399599	0.0614724
TIMM23	NM_006327.2	-0.399127	0.176649
ANTXR1	NM_032208.1	-0.398579	0.090363
SLFN5	NM_144975.3	-0.398514	0.149789
PLIN2	NM_001122.2	-0.397864	0.178422
CYB561D1	NM_001134404.1	-0.397808	0.0844774
ALDH1A2	NM_170697.1	-0.397528	0.224509
MBNL2	NM_207304.1	-0.395835	0.0173473
CAPN5	NM_004055.4	-0.395791	0.0594378
DPAGT1	NM_001382.2	-0.395477	0.204652
RASD1	NM_016084.3	-0.395248	0.323968
AP2B1	NM_001282.2	-0.394508	-0.136018
RHBDD2	NM_001040456.1	-0.394349	0.0462351
IL1R1	NM_000877.2	-0.394272	0.00551438
USP24	NM_015306.1	-0.393433	-0.0544033
STX5	NM_003164.3	-0.393038	0.00614023
DGCR2	NM_005137.2	-0.392992	2.3842e-07
CHP	NM_007236.3	-0.392935	0.139401
HIAT1	NM_033055.2	-0.392355	0.0705948
C5orf4	NM_032385.3	-0.392184	0.231893
PON2	NM_000305.2	-0.392099	0.119706
EI24	NM_001007277.1	-0.391836	0.0511713
IFT81	NM_014055.2	-0.391834	0.106219
DDHD2	NM_015214.1	-0.391382	0.0545001
LAMC1	NM_002293.2	-0.391219	0.0352955
ZMYM3	NM_201599.1	-0.391015	-0.0276232
GPD1L	NM_015141.2	-0.390948	0.108347
TSPAN17	NM_012171.1	-0.390297	0.0403605
GLIPR2	NM_022343.2	-0.390143	0.0532489
MT1H	NM_005951.2	-0.389947	-0.079577
TPST1	NM_003596.2	-0.389856	0.0690298
LBP	NM_004139.2	-0.389637	-0.121501
PERP	NM_022121.2	-0.389446	0.148929
C10orf6	NM_018121.2	-0.389314	-0.0616875
SLC25A12	NM_003705.2	-0.389033	-0.047487
SRD5A1	NM_001047.2	-0.389011	-0.189606
CEBPD	NM_005195.3	-0.388844	-0.0239615
WDR48	NM_020839.2	-0.387906	0.054306
EIF4G2	NM_001418.3	-0.386349	-0.0616508
UROD	NM_000374.3	-0.385465	0.43349
ZNF614	NM_025040.2	-0.384673	-0.140137
TREM1	NM_018643.2	-0.384344	0.105145
FAM117B	NM_173511.2	-0.384107	0.0102103
C11orf1	NM_022761.2	-0.384078	-0.025434
PSMA6	NM_002791.1	-0.383667	0.0928659
OLFML2B	NM_015441.1	-0.38339	0.140834
WDR82	NM_025222.3	-0.382987	-0.0171089
KCTD3	NM_016121.3	-0.382822	0.1101
NTN4	NM_021229.2	-0.382555	0.199458
EFHD2	NM_024329.4	-0.382051	0.106453
TRIM68	NM_018073.5	-0.38192	0.0791512
BTN3A3	NM_197974.1	-0.381906	0.0251007
CAPZA2	NM_006136.2	-0.381754	0.0225062
TMEM189-UBE2V1	NM_199203.1	-0.381707	0
KYNU	NM_003937.2	-0.381464	0.200591
C13orf33	NM_032849.2	-0.379481	-0.161123
SLC22A17	NM_016609.3	-0.379	0.0322971
RECK	NM_021111.1	-0.378955	-0.130822
HLTF	NM_139048.2	-0.378437	0.282841
ABCE1	NM_001040876.1	-0.378072	0.0124617
DCTN6	NM_006571.2	-0.376744	-0.0246167
NOTCH3	NM_000435.1	-0.376026	-0.0640762
FZD4	NM_012193.2	-0.375243	0.0440936
MBNL2	NM_144778.2	-0.374739	0.194176
THAP1	NM_018105.2	-0.374123	0.341249
SH2D4A	NM_022071.2	-0.37379	-0.00682879
CCDC97	NM_052848.1	-0.372542	0.0802093
RAB11FIP1	NM_001002814.1	-0.372086	0.092299
SRP14	NM_003134.2	-0.37207	0.214512
SNX33	NM_153271.1	-0.371916	-0.0742819
HOPX	NM_139212.2	-0.371905	0.255732
ARPC5	NM_005717.2	-0.371635	0.155705
TBCA	NM_004607.2	-0.371245	0.0201921
LPIN1	NM_145693.1	-0.370741	0.139827
DYNC1H1	NM_001376.2	-0.369957	-0.0249419
YWHAG	NM_012479.2	-0.369908	-0.0748119
C11orf54	NM_014039.2	-0.36982	-0.039084
TSPYL2	NM_022117.1	-0.369634	-0.120335
XPO4	NM_022459.4	-0.369203	0.06426
TMEM14C	NM_016462.2	-0.369008	0.0520453
LSM3	NM_014463.1	-0.36861	0.0234694
BAG2	NM_004282.3	-0.36821	0.0308778
TBC1D5	NM_014744.1	-0.367837	0.173247
GLUD1	NM_005271.1	-0.367625	0.0413013
DTWD1	NM_020234.4	-0.366859	0.0288939
ST3GAL1	NM_003033.2	-0.366711	0.0812197
PTGIS	NM_000961.3	-0.366563	0.0438185
SLC25A4	NM_001151.2	-0.366177	-0.045733
MDC1	NM_014641.1	-0.365833	0.150793
TPK1	NM_001042482.1	-0.364747	0.129845
ABLIM1	NM_001003407.1	-0.364575	0.213115
C1RL	NM_016546.1	-0.364283	0.0613031
DHX32	NM_018180.2	-0.363861	0.0613317
IFI44L	NM_006820.1	-0.363721	0.0439844
C14orf132	NM_020215.2	-0.363272	0.00857019
MAPRE2	NM_014268.1	-0.36309	-0.181078
FKBP1A	NM_054014.1	-0.362684	0.0594816
SAP30BP	NM_013260.5	-0.361811	-0.0649562
TM2D2	NM_078473.2	-0.361512	-0.0649271
DNM2	NM_001005361.1	-0.360978	0.066906
SEPP1	NM_005410.2	-0.360589	0.322168
IDH1	NM_005896.2	-0.360505	0.157929
CCNYL1	NM_152523.1	-0.359848	0.0269675
SMAD6	NM_005585.3	-0.359421	0.027092
USP21	NM_012475.4	-0.359285	-0.120535
LCMT1	NM_001032391.1	-0.359044	0.0871739
MAD2L2	NM_006341.2	-0.358051	0.0513725
VEGFC	NM_005429.2	-0.357991	0.0726719
GAS1	NM_002048.1	-0.357795	-0.109709
GBF1	NM_004193.1	-0.356997	-0.120517
CAMK2N1	NM_018584.5	-0.356955	0.160879
ANTXR1	NM_018153.2	-0.356277	-0.0441847
TMEM100	NM_018286.2	-0.355623	0.109045
UBE2E3	NM_006357.2	-0.355166	0.00887823
DPYSL2	NM_001386.4	-0.354932	0.0373712
PCDHAC2	NM_031883.2	-0.354052	-0.00849605
PPTC7	NM_139283.1	-0.353928	0.0884516
ALDH3A2	NM_001031806.1	-0.353664	0.301107
GLE1	NM_001003722.1	-0.353467	0.12407
ZC3H10	NM_032786.1	-0.353232	0.0709453
POPDC3	NM_022361.3	-0.353046	0.235563
GCLM	NM_002061.2	-0.352728	0.094996
TMEM168	NM_022484.4	-0.352664	-0.0612409
KIAA1600	NM_020940.2	-0.352581	0.0235748
STEAP2	NM_152999.3	-0.352562	0.0159616
C1orf198	NM_032800.1	-0.352532	-0.104929
ZFYVE16	NM_014733.2	-0.352062	0.191888
RPS28	NM_001031.4	-0.351002	-0.0992723
AGPAT1	NM_006411.2	-0.350853	-0.220755
ANKFY1	NM_016376.3	-0.350773	0.262041
LMLN	NM_033029.2	-0.350691	-0.0874941
SMOC1	NM_001034852.1	-0.350469	0.0385442
SLC22A18	NM_002555.3	-0.350321	-0.12393
CXCL6	NM_002993.2	-0.350172	0.139878
RGS20	NM_170587.1	-0.349434	0.152458
GSTM4	NM_147148.1	-0.349286	0.0119886
COX10	NM_001303.2	-0.349124	0.27842
RAB10	NM_016131.3	-0.349005	0.0223441
CNKSR1	NM_006314.1	-0.348464	-0.00551081
CRTC3	NM_022769.3	-0.348316	-0.0210667
RABGEF1	NM_014504.1	-0.347849	0.00246835
SNCA	NM_000345.2	-0.347656	0.16925
PTGFR	NM_000959.3	-0.347486	0.115902
LIPA	NM_000235.2	-0.347368	0.438315
MAP4K4	NM_145687.2	-0.347179	-0.192332
TMEM69	NM_016486.3	-0.346643	-0.162868
SLC6A8	NM_005629.1	-0.344678	-0.101207
MEST	NM_002402.2	-0.344558	0.131011
TMEM144	NM_018342.3	-0.344421	0.196862
KIAA1737	NM_033426.2	-0.344415	-0.0159473
ABCE1	NM_001040876.1	-0.343912	-0.050427
IFIT2	NM_001547.4	-0.343715	0.153259
ZNF512	NM_032434.2	-0.343656	0.0974703
KCTD3	NM_016121.3	-0.343365	0.191462
MAK16	NM_032509.2	-0.341976	0.142967
CYP1B1	NM_000104.2	-0.341745	-0.0188832
BMP2	NM_001200.2	-0.341689	0.0345058
CFLAR	NM_003879.3	-0.341616	0.130319
KAT2B	NM_003884.4	-0.341387	0.197863
B3GALT6	NM_080605.3	-0.340377	-0.0218678
ADAMTS6	NM_197941.2	-0.340061	-0.120206
CD9	NM_001769.2	-0.339816	0.110135
WDR55	NM_017706.4	-0.339784	0.00112152
CNRIP1	NM_001111101.1	-0.339334	-0.0758848
HSPE1	NM_002157.1	-0.339323	0.269497
TPR	NM_003292.2	-0.339047	0.198695
PARP16	NM_017851.4	-0.338705	-0.0223951
MAPKAPK3	NM_004635.3	-0.3385	4.765e-07
TCF3	NM_003200.1	-0.338323	-0.0564032
SEL1L3	NM_015187.3	-0.338175	0.148626
MYO10	NM_012334.1	-0.338135	0.168597
LEPROTL1	NM_015344.1	-0.337997	0.151345
DNASE1L1	NM_001009934.1	-0.337607	0.0587039
YWHAG	NM_012479.2	-0.336901	0.096519
ENDOD1	NM_015036.1	-0.335651	0.116698
TALDO1	NM_006755.1	-0.334575	0.198742
CHMP1B	NM_020412.3	-0.334297	0.0784473
NET1	NM_005863.3	-0.333907	0.0124338
NME4	NM_005009.2	-0.333859	-0.098927
MTUS1	NM_020749.3	-0.333504	-0.0161619
CTSC	NM_001814.2	-0.333326	0.0729423
BACE1	NM_138972.2	-0.332682	0.00825095
VEZF1	NM_007146.2	-0.332605	0.158419
ZBTB33	NM_006777.3	-0.332397	0.048388
GOLT1B	NM_016072.3	-0.332023	0.130836
C1orf97	NM_032705.3	-0.331981	0.0147388
MXRA8	NM_032348.2	-0.331834	0.0814877
ABL1	NM_005157.3	-0.331647	-0.00776958
SNCA	NM_007308.1	-0.331583	0.237871
MTX1	NM_002455.2	-0.331568	0.0386553
RAP2A	NM_021033.5	-0.331037	0.0165615
CORO1B	NM_001018070.1	-0.330587	0.0669103
MYH9	NM_002473.3	-0.329911	0.0125508
LSM3	NM_014463.1	-0.329635	0.00973368
FAM102A	NM_001035254.1	-0.329171	0.0515254
VLDLR	NM_001018056.1	-0.329089	-0.00161123
MAMLD1	NM_005491.2	-0.328922	0.101413
KIF1B	NM_015074.2	-0.327921	0.0322618
MED4	NM_014166.2	-0.327872	0.0730119
MAP1B	NM_032010.1	-0.327438	-0.094779
UCRC	NM_013387.3	-0.327204	0.129848
TEK	NM_000459.2	-0.327121	0.0612381
GCLM	NM_002061.2	-0.326617	0.0996146
ALDH3A1	NM_000691.3	-0.325536	0.219008
APCDD1	NM_153000.3	-0.325398	0.0129297
JUP	NM_002230.1	-0.325064	0.0405068
PGK1	NM_000291.2	-0.324395	0.0626774
GLRX	NM_002064.1	-0.324367	0.10009
UBE2E3	NM_006357.2	-0.324348	0.0314603
CYP39A1	NM_016593.3	-0.324322	0.0494983
PCDHB5	NM_015669.2	-0.323859	0.035491
MRP63	NM_024026.4	-0.322925	0.150417
KLHDC2	NM_014315.2	-0.322793	0.0805297
TMEM14C	NM_016462.2	-0.322647	0.165312
RRAGC	NM_022157.2	-0.322556	0.094008
GHR	NM_000163.2	-0.322483	0.105211
TCF4	NM_003199.2	-0.322386	-0.156832
ADARB1	NM_001033049.1	-0.321605	0
ASCC3	NM_006828.2	-0.321287	-0.0513721
RNASE4	NM_194430.1	-0.321073	0.00629807
MEGF9	NM_001080497.1	-0.320984	0.213493
MAOB	NM_000898.3	-0.320687	0.132777
VTI1B	NM_006370.1	-0.32019	0.144826
LOC493869	NM_001008397.1	-0.320157	-0.090096
RNF144A	NM_014746.3	-0.319993	0.106943
WDR57	NM_004814.1	-0.319775	0.183808
ACYP1	NM_001107.3	-0.319587	-0.033397
ASAP1	NM_018482.2	-0.319556	-0.0183759
CCNYL1	NM_152523.1	-0.319463	0.142904
RECK	NM_021111.1	-0.319403	0.0508561
MAP4K4	NM_145687.2	-0.319232	-0.166398
NAT10	NM_024662.1	-0.319163	0.0267029
AMACR	NM_203382.1	-0.319089	0.0941095
PDE4D	NM_006203.3	-0.319004	0.114482
TFB2M	NM_022366.1	-0.31793	0.0312586
EI24	NM_004879.3	-0.3178	0.0574646
C12orf28	NM_182530.1	-0.317718	-0.0114663
PIGF	NM_173074.2	-0.317642	0.0788934
RNASE4	NM_194430.1	-0.317123	0.0375648
LIMCH1	NM_014988.1	-0.316338	0.0690813
TEF	NM_003216.2	-0.316084	0.0857468
KIAA0831	NM_014924.3	-0.316071	0.121466
TAOK1	NM_020791.1	-0.315725	-0.0278666
AQP9	NM_020980.2	-0.315593	0.250435
CPNE1	NM_152931.1	-0.314987	-0.100341
RBBP4	NM_001135255.1	-0.314732	0.215888
ECE1	NM_001397.1	-0.31449	0.125691
AKR1C2	NM_001354.4	-0.314043	0.445772
TKT	NM_001064.1	-0.314001	0.0697465
PEX14	NM_004565.2	-0.313761	0.0243337
POLR2L	NM_021128.3	-0.313173	0.167994
C2orf28	NM_080592.2	-0.312646	0.256724
AP2B1	NM_001282.2	-0.312576	0.0312734
R3HDM1	NM_015361.2	-0.312531	0.0332413
GOSR1	NM_004871.2	-0.311953	-0.0169301
BCL2L2	NM_004050.2	-0.311893	0.177003
SLC44A3	NM_152369.2	-0.311559	0.147426
DDX21	NM_004728.2	-0.311352	0.0526476
FLJ20628	NM_017910.2	-0.311146	0.105873
FKBP1A	NM_054014.1	-0.310627	0.0223126
HMGN1	NM_004965.6	-0.31052	0.106665
MMGT1	NM_173470.1	-0.310242	0.0561666
STAU1	NM_004602.2	-0.309868	0.0265594
SOX4	NM_003107.2	-0.309732	-0.0239215
PCK2	NM_004563.2	-0.309568	0.0526667
C14orf43	NM_194278.3	-0.309482	-0.0919704
P2RX7	NM_002562.4	-0.309018	0.0640273
KIF1B	NM_183416.2	-0.308872	0.0138371
FAM160B1	NM_020940.3	-0.308799	-0.203811
SGK1	NM_005627.3	-0.308744	-0.176743
ARHGEF18	NM_015318.2	-0.308732	-0.00332451
AHR	NM_001621.2	-0.308482	-0.0657449
SEC24D	NM_014822.1	-0.308019	0.128043
PANX2	NM_052839.2	-0.307853	0.115148
ASF1A	NM_014034.1	-0.30772	0.231378
CREB3L2	NM_194071.2	-0.307518	0.0306382
ADO	NM_032804.5	-0.307361	-0.0764556
ITGA3	NM_002204.1	-0.307339	0.168611
BCL2L1	NM_138578.1	-0.307313	0.0225301
GARS	NM_002047.2	-0.306759	0.0468326
RENBP	NM_002910.4	-0.306181	0.205341
ARSA	NM_001085425.1	-0.306033	-0.0855255
ANG	NM_001097577.1	-0.305783	0.052134
MRI1	NM_032285.2	-0.304778	0.00292015
KIAA1191	NM_020444.3	-0.304621	-0.0584083
RAPGEF1	NM_198679.1	-0.30454	0.0674787
SNX2	NM_003100.2	-0.304513	0.213216
LAMA4	NM_002290.2	-0.30448	0.102417
MXRA8	NM_032348.2	-0.304435	0.155647
FAM114A1	NM_138389.1	-0.304196	0.0445094
PABPC1	NM_002568.3	-0.30406	0.019948
RNF24	NM_007219.2	-0.304022	0.0789156
TSPYL2	NM_022117.1	-0.303412	-0.118319
FAM175B	NM_032182.3	-0.303328	0.16651
EVI5	NM_005665.4	-0.3032	-0.0247409
C11orf54	NM_014039.2	-0.303197	0.0509837
METTL4	NM_022840.3	-0.302727	-0.0391042
CORO1B	NM_020441.2	-0.302725	-0.00677848
C20orf114	NM_033197.2	-0.301859	0.0788324
OSBPL5	NM_145638.1	-0.30178	0.0371337
FDFT1	NM_004462.3	-0.301224	0.197983
PPL	NM_002705.4	-0.300849	-0.0237916
PCDH18	NM_019035.2	-0.300843	0.0315948
TRPM4	NM_017636.2	-0.30075	0.0874903
ABCA8	NM_007168.2	-0.300592	0.0965357
AMOT	NM_133265.2	-0.30049	0.138574
SFRP4	NM_003014.2	-0.300447	-0.243351
SLC30A5	NM_022902.2	-0.300342	0.126632
ASPH	NM_004318.2	-0.300076	0.114898
ARID5B	NM_032199.1	-0.300007	-0.012887
TMEM69	NM_016486.2	-0.299921	0.0105767
RAB7B	NM_177403.3	-0.299758	-0.0359223
C1orf97	NM_032705.2	-0.299723	0.0170612
SDC1	NM_001006946.1	-0.299695	0.0692446
ACSL5	NM_016234.3	-0.299376	0.206358
DIRC2	NM_032839.1	-0.298932	0.0931597
PPP1R12A	NM_002480.1	-0.29889	0.020618
PLK2	NM_006622.2	-0.298788	-0.0117378
GNAQ	NM_002072.2	-0.298658	0.0278733
EIF4G3	NM_003760.3	-0.298229	-0.121142
TPD52L1	NM_001003396.1	-0.298055	0.0116148
SEPT15	NM_004261.3	-0.297887	0.0186114
GDE1	NM_016641.3	-0.297795	0.0439994
PIGV	NM_017837.2	-0.297724	0.136277
MACF1	NM_012090.3	-0.297279	-0.0642791
PRKCA	NM_002737.2	-0.297084	0.00741911
HNRNPK	NM_031262.2	-0.2965	0.0114508
GRM1	NM_000838.2	-0.296166	0.0019958
NUDT16	NM_152395.1	-0.295581	0.0174801
RP2	NM_006915.1	-0.295538	0.0768285
STOX2	NM_020225.1	-0.295442	0.0197031
SNAP23	NM_003825.2	-0.295425	0.128902
EPRS	NM_004446.2	-0.295153	0.0890307
WDR5B	NM_019069.3	-0.294442	0.095722
C17orf61	NM_152766.2	-0.294317	0.116852
ORM2	NM_000608.2	-0.29409	0.0686994
C6orf218	NM_152738.1	-0.293926	0.00663209
ST6GALNAC4	NM_175039.3	-0.293004	-0.00828195
FLNB	NM_001457.1	-0.292686	0.0911436
ARMCX3	NM_177947.2	-0.292623	0.220279
DUSP10	NM_144729.1	-0.292362	0.111457
RAB35	NM_006861.4	-0.291719	0.0283406
NUTF2	NM_005796.1	-0.291689	-0.0926833
KAZALD1	NM_030929.3	-0.291101	0.147445
SLC25A4	NM_001151.2	-0.290926	0.115269
GTF3C2	NM_001035521.1	-0.290648	0.0127575
SRGAP1	NM_020762.1	-0.290364	-0.142345
AFTPH	NM_203437.2	-0.290198	0.074919
OAF	NM_178507.2	-0.29006	0.183361
ASAP1	NM_018482.2	-0.289486	-0.0705323
BAT5	NM_021160.1	-0.289464	-0.0930715
C16orf45	NM_033201.1	-0.289202	-0.033694
GNA13	NM_006572.3	-0.288932	0.0521903
RNASE4	NM_194430.1	-0.288877	-0.0188503
FEN1	NM_004111.4	-0.28863	0.246866
FAM18B	NM_016078.4	-0.288437	0.128815
ZNF827	NM_178835.3	-0.288278	0.0320892
ANK3	NM_001149.2	-0.288256	-0.064332
PCDH11Y	NM_032973.1	-0.288098	-0.103192
HSD17B11	NM_016245.2	-0.288065	0.0143313
LOC650137	NM_001080841.1	-0.287922	-0.120456
HIST1H2AC	NM_003512.3	-0.287869	0.180177
CAV2	NM_001233.3	-0.287565	0.220746
PKIG	NM_007066.3	-0.287532	-0.00299787
JUNB	NM_002229.2	-0.287478	-0.120371
RNMT	NM_003799.1	-0.287191	0.146631
LRRN1	NM_020873.5	-0.287052	-0.0438695
UBE2Z	NM_023079.3	-0.286819	-0.136321
TMX4	NM_021156.2	-0.286753	0.0262671
SLC25A44	NM_014655.1	-0.286679	0.0900292
GK5	NM_001039547.1	-0.286197	-0.0175438
SOAT1	NM_003101.4	-0.286118	-0.0193491
RCHY1	NM_001008925.1	-0.286105	-0.0931761
MBOAT7	NM_024298.2	-0.286059	0.0287826
MAN2A2	NM_006122.2	-0.28598	0.0987294
STARD7	NM_020151.2	-0.285652	0.103518
DDIT4	NM_019058.2	-0.285509	0.00489044
FAM102A	NM_001035254.1	-0.285354	0.138158
SNAP23	NM_003825.2	-0.285233	0.237208
DNAJB4	NM_007034.3	-0.285198	0.282837
MTX1	NM_198883.2	-0.284987	0.0449731
PARS2	NM_152268.2	-0.284207	-0.0153613
RD3	NM_183059.1	-0.284155	-0.126566
HNRPH3	NM_012207.1	-0.284051	0.167558
HDAC7	NM_001098416.2	-0.283962	0.199581
AK2	NM_013411.3	-0.283953	0.166051
CPSF2	NM_017437.1	-0.283746	0.114114
KIRREL	NM_018240.4	-0.283558	-0.00122952
ZMAT5	NM_019103.2	-0.283115	0.0642729
CRISPLD1	NM_031461.3	-0.283091	0.0625145
MED22	NM_181491.1	-0.283066	0.0944028
ZNF148	NM_021964.1	-0.282972	-0.377091
KIAA1310	NM_001115016.1	-0.282459	-0.0165596
EPN2	NM_014964.3	-0.282385	0.0369811
HIP1	NM_005338.4	-0.28235	-0.0380201
G3BP2	NM_203504.1	-0.282322	4.77e-07
MDFIC	NM_199072.3	-0.28226	0
KCTD21	NM_001029859.1	-0.282084	0.051646
CMIP	NM_030629.1	-0.281943	0.030899
C1orf99	NM_001012274.1	-0.281769	0.012475
OR5AS1	NM_001001921.1	-0.281766	-0.0762703
MAX	NM_002382.3	-0.281582	0.101053
FSCB	NM_032135.2	-0.28154	0.0621769
STON1	NM_006873.2	-0.281466	0.0182819
ASB13	NM_024701.2	-0.281289	-0.00189304
ODZ3	NM_001080477.1	-0.28099	-0.0625412
GAGE7	NM_021123.2	-0.280905	0.106234
TXNL2	NM_006541.1	-0.280818	0.0229676
ACSL5	NM_203379.1	-0.280807	0.0267646
SASH1	NM_015278.3	-0.28079	-0.00173759
TDO2	NM_005651.1	-0.280634	0.123852
FDXR	NM_004110.3	-0.280614	0.00827384
UNC5B	NM_170744.2	-0.280581	-0.292326
HSBP1	NM_001537.2	-0.280573	0.0976601
GIT1	NM_014030.3	-0.28049	0.113476
FAM48A	NM_001014286.2	-0.280145	-0.00641871
LONRF1	NM_152271.3	-0.279949	0.182679
KIAA1370	NM_019600.2	-0.27972	-0.0336998
PTPN5	NM_001039970.1	-0.279657	-0.0337567
CENTG2	NM_014914.2	-0.27951	0.0596375
SLC46A3	NM_181785.2	-0.279454	-0.0089581
AFAP1	NM_198595.2	-0.279327	0.0250654
RARA	NM_000964.2	-0.279246	0.111839
RNASE4	NM_194431.1	-0.279099	0.00925446
C9orf36	NM_015667.1	-0.279052	-0.0459409
BCL11A	NM_022893.2	-0.278672	-0.100164
FTH1	NM_002032.2	-0.278384	0.274639
CMBL	NM_138809.3	-0.278263	-0.00010681
SIK2	NM_015191.1	-0.278187	-0.00537157
PHF20L1	NM_016018.4	-0.27792	-0.0464239
RIT1	NM_006912.4	-0.277884	0.195057
LARS2	NM_015340.3	-0.277865	-0.064765
DHX33	NM_020162.2	-0.277461	0.0148649
RXFP1	NM_021634.2	-0.277379	-0.0046277
B3Gn-T6	NM_138706.2	-0.277004	0.0830147
CUTL1	NM_181552.1	-0.276983	0.0575089
TXNDC5	NM_030810.2	-0.276903	0.1891
FLJ20254	NM_017727.3	-0.276489	-0.0821075
MARCKSL1	NM_023009.4	-0.276381	-0.0717902
MSN	NM_002444.2	-0.275486	-0.174886
CCDC126	NM_138771.3	-0.275433	0.0749636
HRSP12	NM_005836.2	-0.27526	0.19433
C13orf23	NM_025138.3	-0.275133	0.122196
C16orf63	NM_144600.2	-0.274951	0.165042
AQP4	NM_001650.4	-0.274566	-0.0186069
TENC1	NM_015319.2	-0.274561	-0.0848443
CNPY2	NM_014255.4	-0.274464	0.117302
COG5	NM_006348.2	-0.274424	0.186268
BAT2D1	NM_015172.3	-0.274318	-0.177737
DACT1	NM_016651.5	-0.274153	-0.151641
TMEM219	NM_001083613.1	-0.274142	-0.153291
SDR9C7	NM_148897.1	-0.27414	-0.123861
TRAK1	NM_001042646.1	-0.273846	0.0269015
LRPAP1	NM_002337.1	-0.273831	-0.0214305
TTLL1	NM_012263.3	-0.273437	0.129464
TRAM1L1	NM_152402.2	-0.272541	0.0202587
WDR37	NM_014023.3	-0.272534	0.00723457
EPS15	NM_001981.2	-0.272529	0.0803592
IRS2	NM_003749.2	-0.272446	-0.0119367
ADSSL1	NM_152328.3	-0.27205	-0.0299468
VPS52	NM_022553.4	-0.272027	0.0335877
C2orf28	NM_080592.2	-0.271671	0.139249
ABCC6	NM_001079528.1	-0.271446	0.00287366
C11orf17	NM_020642.3	-0.271352	-0.108778
EIF4G2	NM_001418.3	-0.271301	-0.0663018
FBLN1	NM_001996.2	-0.27086	-0.000575542
FLJ46347	NM_001005303.1	-0.270794	0.0894904
SEH1L	NM_001013437.1	-0.270765	0.211085
NGFRAP1	NM_014380.1	-0.270644	-0.0185535
CDYL	NM_170751.1	-0.270463	-0.00125623
ITSN1	NM_001001132.1	-0.270297	0.0429091
ZXDB	NM_007157.3	-0.269751	0.00694394
ATP5J2	NM_004889.2	-0.269701	-0.0402584
UCHL1	NM_004181.3	-0.269664	0.172154
LTBP4	NM_001042545.1	-0.269552	0.136863
DSEL	NM_032160.2	-0.269496	0.0578511
PRUNE2	NM_138818.2	-0.269164	0.104693
HSPE1	NM_002157.1	-0.269092	-0.117802
KIAA0427	NM_014772.1	-0.269055	-0.0286517
MFF	NM_020194.4	-0.268815	-0.0705543
TK2	NM_004614.3	-0.268734	-0.00531268
OTX1	NM_014562.2	-0.268723	-0.0402467
HNRNPR	NM_005826.3	-0.268634	0.0400133
F2RL1	NM_005242.3	-0.268502	-0.108609
CPB1	NM_001871.2	-0.268501	0.024401
DYNLT3	NM_006520.1	-0.268311	0.249408
APOC1	NM_001645.3	-0.268081	-0.146691
TIAL1	NM_001033925.1	-0.268031	-0.0535541
TRIM24	NM_015905.2	-0.26793	-0.0617282
AGPAT2	NM_006412.3	-0.267887	-0.0646276
CUEDC1	NM_017949.1	-0.267824	0.138338
HAND2	NM_021973.2	-0.26781	-0.0642011
RBL2	NM_005611.2	-0.267733	-0.183111
CEBPG	NM_001806.2	-0.267112	-0.0621367
B3GALTL	NM_194318.3	-0.266937	-0.000694513
STAU2	NM_014393.1	-0.26678	-0.0136631
DUSP6	NM_001946.2	-0.266513	0.0801277
LBA1	NM_014831.1	-0.266441	-0.121542
CDKN1C	NM_000076.1	-0.266392	0.051075
TUBGCP6	NM_001008658.1	-0.266298	-0.0281856
CHPF	NM_024536.4	-0.266106	-0.171674
PPP2R3A	NM_181897.1	-0.266024	0.124431
TUBGCP4	NM_014444.2	-0.265738	0.0242298
SEMA3C	NM_006379.2	-0.265598	-0.0849977
ULK1	NM_003565.1	-0.265513	-0.0231457
FCHO2	NM_138782.1	-0.265461	0.0312426
KIAA1683	NM_025249.1	-0.265419	0.113945
CDKN1A	NM_000389.2	-0.265233	-0.0377841
RAB5C	NM_201434.1	-0.265028	-0.188653
RAB22A	NM_020673.2	-0.264992	0.065824
PRCC	NM_005973.4	-0.264974	0.0219235
C15orf41	NM_032499.3	-0.264724	-0.0243034
P2RX6	NM_005446.3	-0.264577	0.151597
WDR40A	NM_015397.1	-0.264533	0.137338
IL1RAP	NM_002182.2	-0.26413	0.281905
TSC22D2	NM_014779.2	-0.264014	-0.060843
DGKD	NM_003648.2	-0.263986	-0.037991
C2orf67	NM_152519.2	-0.26373	-0.00874353
GK	NM_000167.3	-0.263619	0.0325851
RECQL5	NM_004259.5	-0.263283	0.000534296
MIOS	NM_019005.3	-0.263148	-0.0630701
LAMA1	NM_005559.2	-0.262821	0.0277181
MAT2B	NM_182796.1	-0.262573	0.0945184
KRCC1	NM_016618.1	-0.262545	0.153243
C12orf44	NM_001098673.1	-0.262361	0.0278745
TRNT1	NM_016000.2	-0.262351	0.105478
ULK1	NM_003565.1	-0.262145	-0.0752888
BET1L	NM_016526.3	-0.262053	-0.175888
CEPT1	NM_006090.3	-0.261981	-0.1501
NLGN4X	NM_020742.2	-0.261978	0.0344267
RGL1	NM_015149.3	-0.261971	-0.0266376
ADHFE1	NM_144650.2	-0.261591	0.00543928
ATRNL1	NM_207303.2	-0.261507	0.0658648
EVI1	NM_005241.1	-0.261497	0.115842
RFTN2	NM_144629.1	-0.260578	0.173321
ELMO1	NM_014800.9	-0.260573	-0.157861
DUSP2	NM_004418.2	-0.26052	-0.0338905
ARCN1	NM_001655.3	-0.260514	-0.151017
SAMD4B	NM_018028.2	-0.260238	-0.102487
ZNF581	NM_016535.3	-0.260111	-0.0334144
ICMT	NM_012405.3	-0.259988	-0.106356
LAMA4	NM_002290.2	-0.259784	-0.168207
C14orf106	NM_018353.3	-0.259741	-0.0836284
ADRBK1	NM_001619.3	-0.259404	0.12301
NR1I2	NM_022002.1	-0.259378	0.037642
FBLN1	NM_006487.2	-0.259374	-0.0549245
HRSP12	NM_005836.2	-0.259343	0.183086
KIAA0460	NM_015203.2	-0.259166	-0.180409
AURKA	NM_198434.1	-0.259012	0
CABC1	NM_020247.4	-0.25878	0.125921
ABCC1	NM_019900.2	-0.25876	-0.03318
KLHL24	NM_017644.3	-0.258758	0.0186925
PLIN2	NM_001122.2	-0.25851	0.218199
MIER1	NM_020948.2	-0.258247	0.0996695
GAS2L2	NM_139285.1	-0.25794	0.150822
SLC35E4	NM_001001479.2	-0.257863	-0.156315
GRN	NM_002087.2	-0.257827	-0.0627337
CEACAM8	NM_001816.2	-0.257777	0.0081265
BRI3	NM_015379.3	-0.257647	0.00863743
CRYZL1	NM_145311.1	-0.257545	-0.070708
ATP6V1E2	NM_080653.3	-0.257437	0.124248
C8orf59	NM_001099672.1	-0.257379	0.0186729
FILIP1L	NM_001042459.1	-0.257346	-0.0464532
COMMD5	NM_014066.2	-0.257292	-0.233578
EHD1	NM_006795.2	-0.257282	0.0779996
RAN	NM_006325.2	-0.257265	0.117305
CDNF	NM_001029954.2	-0.257201	-0.0640495
CNOT8	NM_004779.4	-0.25705	-0.0328641
DBN1	NM_004395.2	-0.257047	0.0859404
ECM2	NM_001393.2	-0.256956	-0.0299706
HP1BP3	NM_016287.3	-0.256953	-0.0263443
CPSF2	NM_017437.1	-0.256849	0.0440416
NR1H2	NM_007121.2	-0.256532	0.0599742
ARHGAP19	NM_032900.4	-0.256261	0.340686
FKRP	NM_024301.3	-0.255996	-0.208559
ALDH3A2	NM_001031806.1	-0.255923	0.0608449
C2orf32	NM_015463.1	-0.255839	0.122707
NDRG2	NM_201539.1	-0.255759	0.201082
DNAJC4	NM_005528.3	-0.255638	0.00586224
LYZL1	NM_032517.4	-0.255338	0.019943
NAMPT	NM_005746.2	-0.255286	0.083652
MEX3B	NM_032246.3	-0.255157	0.111914
DOCK3	NM_004947.3	-0.255093	-0.0522039
GRINL1A	NM_015532.3	-0.254914	0.00400424
PCSK1	NM_000439.3	-0.254619	-0.0375404
MAP2K2	NM_030662.2	-0.254145	0.00306606
FAM72B	NM_001100910.1	-0.2541	0.0787468
TRAM2	NM_012288.3	-0.254052	-0.0367575
ZMAT5	NM_019103.2	-0.253975	-0.017911
ARTN	NM_057091.1	-0.253805	-0.114986
CYP39A1	NM_016593.3	-0.253506	0.0590188
RSPH10B	NM_173565.2	-0.253402	0.00769925
CSGALNACT1	NM_018371.3	-0.253356	0.0537586
RNASE7	NM_032572.2	-0.253303	-0.213156
ACAA1	NM_001607.2	-0.252817	0.16669
RNF40	NM_194352.1	-0.252709	-0.0241954
MMGT1	NM_173470.1	-0.252674	0.0926013
SLC5A10	NM_152351.3	-0.252613	0.109688
HMGB1L1	NM_001008735.1	-0.252604	0.258189
KLK11	NM_144947.1	-0.252445	0.0461638
PQLC3	NM_152391.3	-0.252398	0.135515
CAT	NM_001752.2	-0.252332	0.143409
FAM21C	NM_015262.1	-0.25225	-0.0913432
SPCS3	NM_021928.1	-0.252051	-0.121101
PDIA5	NM_006810.2	-0.251889	0.0624709
FOXQ1	NM_033260.3	-0.251863	0.292794
SMYD4	NM_052928.1	-0.251565	-0.138052
CDC14B	NM_033331.2	-0.251543	0.0502934
C11orf17	NM_020642.3	-0.251453	-0.0275681
POMT2	NM_013382.3	-0.251451	-0.110303
OXR1	NM_181354.3	-0.251387	0.0454211
C1orf56	NM_017860.3	-0.251135	-0.0423903
DNAJC12	NM_201262.1	-0.251075	0.0909412
SIAH1	NM_001006610.1	-0.251036	0.147244
DSP	NM_001008844.1	-0.251035	-0.0258834
COL4A4	NM_000092.4	-0.250901	0.0657878
ZNF287	NM_020653.1	-0.250855	-0.255588
FOXO4	NM_005938.2	-0.250671	0.0958748
P2RX4	NM_002560.2	-0.250543	-0.00655079
PCYOX1	NM_016297.2	-0.250301	0.0682173
JTB	NM_006694.2	-0.250285	0.115465
SMARCA5	NM_003601.2	-0.24989	0.221131
ARHGAP24	NM_031305.2	-0.249795	-0.0225179
XPO4	NM_022459.3	-0.249763	0.120829
SULF2	NM_018837.2	-0.249718	0.16507
SULF2	NM_018837.2	-0.249599	0.0193653
PMP22	NM_000304.2	-0.249598	0.168365
ZFP106	NM_022473.1	-0.249595	-0.1141
FAM117B	NM_173511.2	-0.249524	0.0438745
HHLA3	NM_001031693.2	-0.249495	-0.0802426
C13orf23	NM_025138.3	-0.249334	0.0110188
HDAC7A	NM_016596.3	-0.249268	0.0474577
LOC126536	NM_001034966.1	-0.248976	-0.0881772
ASAP1	NM_018482.2	-0.248543	-0.119111
SCN3A	NM_006922.3	-0.248163	0.0649548
PIN1	NM_006221.2	-0.248023	0.131042
KIAA0494	NM_014774.1	-0.247825	-0.0827799
SEC63	NM_007214.3	-0.247818	0.0587981
CCL23	NM_145898.1	-0.247797	-0.0697193
MAGED1	NM_001005332.1	-0.247539	0.0728109
SKP1	NM_006930.3	-0.24752	0.151918
SMARCC1	NM_003074.2	-0.247449	-0.0603914
DAB2	NM_001343.1	-0.247439	0.0944681
ATG2A	NM_015104.1	-0.247076	0.0373154
MT1JP	NM_175622.3	-0.246758	-0.0172305
ZGPAT	NM_032527.2	-0.24675	0.00549435
TRAK1	NM_001042646.1	-0.24667	-0.108591
SYNPO2L	NM_024875.2	-0.246523	-0.113775
SEC22B	NM_004892.4	-0.246521	-0.0553908
RAG1AP1	NM_018845.2	-0.246334	0.152275
CAMK2B	NM_172080.1	-0.246315	0.135877
UBP1	NM_014517.3	-0.246078	-0.209939
SLC6A16	NM_014037.2	-0.24606	0.0301454
CROP	NM_006107.2	-0.24602	0.0533168
CTPS2	NM_175859.1	-0.245995	-0.070806
SYT7	NM_004200.2	-0.24588	-0.0161419
HIST1H4K	NM_003541.2	-0.245645	0.285952
STAU1	NM_017454.2	-0.245556	0.077817
EPB41L4B	NM_018424.2	-0.245374	0.00323892
FAM18B	NM_016078.4	-0.245131	0.116255
POGK	NM_017542.3	-0.244992	0.0982723
PIAS3	NM_006099.2	-0.244882	-0.0104067
AVPR1B	NM_000707.2	-0.244881	0.0682628
NTRK2	NM_001007097.1	-0.244876	-0.0678253
TMEM178	NM_152390.1	-0.244651	0.128938
PPP3CB	NM_021132.1	-0.24465	0.0304809
GPN3	NM_016301.2	-0.244609	0.230512
ANAPC13	NM_015391.2	-0.244562	0.109384
GLUL	NM_001033056.1	-0.24447	-0.125768
POM121C	NM_001099415.1	-0.24438	0.0585198
IQCJ	NM_001042705.1	-0.24436	0.0842476
BECN1	NM_003766.2	-0.244328	-0.0104542
CUTC	NM_015960.2	-0.244298	0.0260422
GPX3	NM_002084.3	-0.243998	-0.0904841
CRISPLD1	NM_031461.3	-0.243723	0.0108931
SDHC	NM_001035513.1	-0.243711	-0.0139468
HPCAL1	NM_002149.2	-0.243541	0.194589
ATF6	NM_007348.2	-0.243516	0.0498018
UCHL5IP	NM_207107.2	-0.24332	0.0584726
GP6	NM_016363.3	-0.24332	-0.139035
HIST2H2BE	NM_003528.2	-0.243259	-0.00267315
AIF1	NM_001623.3	-0.243073	-0.173434
CHD6	NM_032221.3	-0.243066	0.0374892
MLST8	NM_022372.3	-0.243042	-0.0126033
TMTC3	NM_181783.1	-0.242967	0.0977659
FAM71A	NM_153606.2	-0.242843	-0.0331659
KCNC1	NM_004976.3	-0.242668	0.0721579
IFT81	NM_014055.2	-0.242255	-2.384e-07
STMN2	NM_007029.2	-0.242249	0.0590663
CDS2	NM_003818.2	-0.242121	0.0143046
SEC31A	NM_014933.2	-0.242004	-0.0366411
AKR1A1	NM_006066.2	-0.241968	0.0406156
C1QTNF1	NM_198593.1	-0.241898	0.0339806
PRDM1	NM_001198.2	-0.24172	0.0473402
ZHX1	NM_007222.3	-0.241675	0.171184
EMILIN2	NM_032048.2	-0.241524	0.111152
HHLA3	NM_001036645.1	-0.24145	-0.039098
HLTF	NM_003071.3	-0.241256	0.0352519
GSTA4	NM_001512.2	-0.241191	0.0383005
ENOX2	NM_182314.1	-0.241147	-0.0988259
RNFT2	NM_032814.3	-0.241062	0.0317702
ITIH5	NM_001001851.1	-0.240845	0.00846052
RFXANK	NM_003721.2	-0.24077	0.0479379
SGSH	NM_000199.2	-0.240578	-0.00832558
FAM83D	NM_030919.2	-0.240434	-0.074672
CSNK1E	NM_152221.2	-0.240372	-0.0505915
MARCH8	NM_001002265.1	-0.240342	0.0783625
C8orf33	NM_023080.1	-0.240067	-0.00859571
TWF2	NM_007284.3	-0.239965	0.0655389
MAP2K3	NM_002756.3	-0.2398	0.0171237
CNRIP1	NM_015463.2	-0.239766	0.101987
CDRT4	NM_173622.3	-0.23976	0.0244093
YWHAB	NM_139323.2	-0.239638	0.0965066
ANKRD23	NM_144994.7	-0.239629	0.105546
DYNC1I1	NM_004411.3	-0.239434	0.0190709
ZNF587	NM_032828.1	-0.239312	-0.0625713
LOC400968	NM_001013678.1	-0.239295	0.0655324
ZFAND3	NM_021943.1	-0.23912	-0.0405946
PLEC1	NM_201378.1	-0.238766	0.0347891
TNFSF4	NM_003326.2	-0.238751	0.0237961
SLC4A5	NM_133478.2	-0.23856	-0.0664833
OR10V1	NM_001005324.1	-0.238441	0.172919
SLC25A38	NM_017875.1	-0.238065	0.0594583
OGN	NM_033014.2	-0.237962	0.11066
C10orf65	NM_138413.2	-0.237925	0.00892639
MAGEA4	NM_001011549.1	-0.237906	0.0463736
RGMB	NM_001012761.1	-0.237867	0.0454671
LOC389607	NM_001013651.1	-0.237816	0.0158651
AGTR1	NM_004835.3	-0.237719	0.0656939
AGPAT2	NM_001012727.1	-0.23771	-0.0724049
KLF15	NM_014079.2	-0.237641	-0.000617504
PRAMEF21	NM_001100114.1	-0.237571	0.0585134
MBOAT2	NM_138799.2	-0.237066	0.0286984
KLK6	NM_001012964.1	-0.237038	-0.0796635
PMS2	NM_000535.4	-0.23685	0.0783868
CLDND2	NM_152353.1	-0.23674	0.114029
GGCX	NM_000821.3	-0.236629	-0.0156271
ZFYVE1	NM_021260.1	-0.236482	-0.0258658
SNRPN	NM_022806.2	-0.236373	0.0410624
CXorf45	NM_001039210.1	-0.23627	-0.0588701
SGK1	NM_005627.3	-0.236001	-0.0188041
ATP6V1A	NM_001690.2	-0.235563	-0.0109882
H6PD	NM_004285.3	-0.235348	0.185399
FDFT1	NM_004462.3	-0.234787	0.251639
PSMC3IP	NM_013290.4	-0.234761	-0.0848451
CSNK1G3	NM_001031812.2	-0.234696	-0.00662303
TNFRSF9	NM_001561.4	-0.234584	0.197453
MAGEE1	NM_020932.1	-0.234582	0.0336561
SHROOM3	NM_020859.3	-0.234549	0.209816
PCTP	NM_021213.1	-0.234223	0.183186
FSTL1	NM_007085.3	-0.234166	-0.119642
C1orf88	NM_181643.3	-0.234045	0.178469
RPS27L	NM_015920.3	-0.234025	0.0516319
CTSC	NM_001814.2	-0.233782	0.0236137
SPON2	NM_012445.1	-0.233707	-0.0295877
M6PR	NM_002355.2	-0.233675	0.159203
P2RY5	NM_005767.4	-0.233662	0.0904236
FOXP1	NM_032682.4	-0.233619	-0.153333
SNX18	NM_001102575.1	-0.2335	0.0671628
LST1	NM_205839.1	-0.233453	-0.0853019
PIGY	NM_001042616.1	-0.233448	0.0244188
CD34	NM_001773.1	-0.233399	0.0206678
AP1S1	NM_057089.2	-0.233346	0.0676303
RIPK1	NM_003804.3	-0.233231	0.0276718
RPL34	NM_000995.2	-0.23296	0.0758781
ANKRA2	NM_023039.2	-0.232861	0.0650678
ETS2	NM_005239.4	-0.232811	0.0278602
TANK	NM_004180.2	-0.232718	0.0652533
PSMB8	NM_004159.4	-0.232547	0.0758443
CLPTM1	NM_001294.1	-0.23238	-0.202496
KIAA1632	NM_020964.2	-0.232176	-0.121968
PRKAB1	NM_006253.4	-0.23201	-0.120812
PTGFR	NM_001039585.1	-0.231861	0.0387867
EWSR1	NM_013986.2	-0.231704	-0.00222134
RNF144	NM_014746.2	-0.231685	0
C6orf129	NM_138493.2	-0.231659	-0.0249453
QSOX1	NM_001004128.2	-0.231379	0.124952
ZNF331	NM_001079907.1	-0.231316	0.0203962
C13orf15	NM_014059.2	-0.231224	0.118567
RC3H2	NM_018835.1	-0.231175	-0.136875
CMTM3	NM_001048251.1	-0.230961	0.021543
SILV	NM_006928.3	-0.23092	-0.174077
TMEM80	NM_174940.2	-0.230913	-0.0877948
SKAP2	NM_003930.3	-0.23079	-0.0258269
BMP4	NM_130851.1	-0.230728	0.0180082
G3BP2	NM_203504.1	-0.230724	-0.0182114
CEP68	NM_015147.1	-0.230591	-0.00540161
C5orf41	NM_153607.1	-0.230548	0.0698533
MAGEA9	NM_005365.4	-0.230514	-0.0211973
WASL	NM_003941.2	-0.230454	0.00308466
UCP3	NM_022803.1	-0.230384	-0.0360351
DLC1	NM_024767.2	-0.230378	0.0462434
TSPAN12	NM_012338.3	-0.230118	0.114734
LMAN2L	NM_030805.2	-0.230063	0.139713
ANGPT4	NM_015985.2	-0.230052	0.0529058
MRPS12	NM_033362.2	-0.229881	0.173072
BAI3	NM_001704.1	-0.229674	-0.0602317
TSPAN12	NM_012338.3	-0.229598	0.113959
PAPLN	NM_173462.3	-0.229567	0.128295
MS4A7	NM_206938.1	-0.229464	0.00313425
USP22	NM_015276.1	-0.229463	0.0515695
TRAF7	NM_032271.2	-0.229323	-0.146979
FAM9B	NM_205849.1	-0.22917	0.0664999
RNF135	NM_032322.3	-0.228976	0.000455379
CYB5D1	NM_144607.3	-0.228963	0.0347853
OAT	NM_000274.1	-0.228928	-0.00236845
EFNA4	NM_005227.2	-0.22821	-0.0743287
RFNG	NM_002917.1	-0.228124	0.0234056
ATP5J2	NM_001003714.1	-0.228078	-0.138828
TMEFF1	NM_003692.2	-0.228034	0.196567
SORBS1	NM_001034954.1	-0.228006	-0.031364
MAGED2	NM_201222.1	-0.227906	0.00999022
C10orf78	NM_145247.4	-0.227845	0.0485098
PLS3	NM_005032.3	-0.227764	-0.104329
ACP1	NM_007099.2	-0.227449	-0.0996795
NEK3	NM_152720.1	-0.227399	0.164283
TOP2B	NM_001068.2	-0.227315	-0.252699
TNFRSF19	NM_148957.2	-0.227112	0.192759
HTR2A	NM_000621.2	-0.227045	0.118046
PRPF40A	NM_017892.3	-0.226882	-0.158575
LDLRAP1	NM_015627.2	-0.226794	0.121708
LOC553158	NM_181334.3	-0.226662	0.154742
EFTUD1	NM_024580.5	-0.226612	-0.0883598
LRRC48	NM_031294.2	-0.226469	0.0370724
RICS	NM_014715.2	-0.22641	-0.0812604
SH2B3	NM_005475.1	-0.226324	0.0260797
ABCD2	NM_005164.2	-0.226305	-0.00903845
GALK2	NM_002044.2	-0.2263	0.127493
P2RY2	NM_176072.1	-0.226202	-0.0415285
TMEM70	NM_017866.4	-0.22593	0.0591731
NLN	NM_020726.3	-0.225927	-0.1445
PNPLA4	NM_004650.1	-0.225878	0.114534
C22orf39	NM_173793.3	-0.225853	0.0551295
UNC93B1	NM_030930.2	-0.225677	0.0736203
PDGFRL	NM_006207.1	-0.225561	0.130831
MYL12A	NM_006471.2	-0.225491	0.105891
PAPSS2	NM_004670.3	-0.225477	-0.0285044
SFRS2B	NM_032102.2	-0.225227	-0.040875
CHRM2	NM_001006626.1	-0.225192	-0.00266194
NMUR2	NM_020167.3	-0.225162	-0.0244162
PGF	NM_002632.4	-0.225153	-0.0758452
CBR4	NM_032783.3	-0.225145	0.0533228
PDE7B	NM_018945.3	-0.225131	0.00789404
TMEM154	NM_152680.1	-0.225077	0.112591
NANOS2	NM_001029861.2	-0.225051	-0.0479691
DNAJB5	NM_012266.3	-0.224987	-0.0472279
BID	NM_197966.1	-0.224911	0.139385
CES1	NM_001025195.1	-0.224874	0.133365
YPEL5	NM_016061.1	-0.224858	0.161597
MGC26647	NM_152706.2	-0.224655	-0.151354
SMPDL3A	NM_006714.2	-0.224647	0.176137
FRMD6	NM_152330.3	-0.224602	-0.0189495
NUBP2	NM_012225.1	-0.224569	-0.0510438
ANTXR1	NM_053034.1	-0.224531	0
LOC100128731	NM_001134693.1	-0.224401	-0.00712633
CAPN3	NM_212467.1	-0.224319	-0.0548148
ANKRD1	NM_014391.2	-0.224298	0.0358582
GYS1	NM_002103.3	-0.224285	0.0429282
GABRB3	NM_000814.4	-0.224267	0.163032
CTPS2	NM_175859.1	-0.22423	0.00732303
ARL5A	NM_012097.3	-0.224164	0.122289
PLXNA4	NM_001105543.1	-0.223867	0.0900421
PCSK1	NM_000439.3	-0.223773	0.0379479
STX1A	NM_004603.1	-0.223769	-0.141752
C1orf175	NM_001039464.1	-0.22362	-0.150745
KIAA0368	NM_001080398.1	-0.223579	0.0302718
GPC2	NM_152742.1	-0.223473	-0.0701726
ARSD	NM_001669.2	-0.223419	0.0379753
NUAK2	NM_030952.1	-0.223387	-0.0800242
FOXRED2	NM_024955.4	-0.223372	-0.0444353
SNX27	NM_030918.5	-0.223269	-0.0948706
NFIC	NM_205843.1	-0.223257	0.164011
ZNF615	NM_198480.2	-0.222926	0.0588403
PAPPA2	NM_020318.2	-0.222733	0.0733988
FAM18B2	NM_145301.1	-0.222531	0.176892
CTRB2	NM_001025200.3	-0.222512	-0.0883014
C8orf17	NM_020237.1	-0.222292	0.0384014
SOD2	NM_001024466.1	-0.222224	0.0729384
TIPARP	NM_015508.3	-0.222165	0.0266972
COMMD9	NM_014186.2	-0.222137	0.00792599
GOSR2	NM_004287.3	-0.222038	0.0819817
HDC	NM_002112.2	-0.22191	-0.168881
IL3	NM_000588.3	-0.22179	0.0356507
GMIP	NM_016573.1	-0.221674	0.0102248
ITGAX	NM_000887.3	-0.221603	-0.0133412
FGF2	NM_002006.3	-0.221514	0.0724664
OR8U8	NM_001013356.1	-0.221463	-0.0347528
MT1X	NM_005952.2	-0.221457	0.0656142
MAP1B	NM_005909.3	-0.221361	0.208897
EDIL3	NM_005711.3	-0.221266	-0.0240808
NFATC2IP	NM_032815.3	-0.221162	-0.0182028
GTF2F1	NM_002096.1	-0.221126	0.0319304
RFX2	NM_000635.2	-0.221018	-0.224152
HTN3	NM_000200.1	-0.220695	-0.019536
SBF2	NM_030962.1	-0.220572	0.166389
MAP3K12	NM_006301.2	-0.220546	-0.0131643
ZFP62	NM_152283.3	-0.220456	-0.0250244
FKBP4	NM_002014.2	-0.220432	0.0326021
PVRL3	NM_015480.1	-0.220382	0.185215
PRMT2	NM_001535.2	-0.220355	0.0622802
OR5T2	NM_001004746.1	-0.220125	0
PFN2	NM_053024.2	-0.220109	0.0461273
LCMT1	NM_016309.2	-0.219956	0.0526695
PNKD	NM_022572.2	-0.21987	0.0681369
MBTPS1	NM_003791.2	-0.219851	0.0153556
GCNT2	NM_001491.2	-0.219738	0.0516934
ZFYVE16	NM_014733.2	-0.219711	0.0798833
CTNS	NM_004937.2	-0.219624	0.0465603
FAM60A	NM_001135811.1	-0.219609	-0.0384095
FKBP2	NM_004470.2	-0.219605	0.0646334
PLOD3	NM_001084.4	-0.219594	0.0336027
ZCWPW2	NM_001040432.1	-0.219549	0.0310819
SMARCD2	NM_003077.2	-0.219513	0.018363
SGCD	NM_000337.4	-0.21947	0.197409
TMEM87A	NM_015497.2	-0.219424	0.25058
CIAO1	NM_004804.2	-0.219034	0.0439584
PAK1	NM_002576.3	-0.218977	0.0291431
STH	NM_001007532.1	-0.218935	-0.111784
OR51I1	NM_001005288.1	-0.21893	0.0440726
SEC61A1	NM_013336.3	-0.218899	0.0416598
POLM	NM_013284.1	-0.218656	-0.00835753
MAGEA11	NM_001011544.1	-0.218468	0.0800653
PDGFD	NM_025208.4	-0.218383	-0.00269079
LMF1	NM_022773.2	-0.21816	0.0851643
GPT2	NM_133443.1	-0.218121	-0.0418882
PRH2	NM_005042.3	-0.217883	0.103391
TNKS1BP1	NM_033396.2	-0.217741	-0.202809
CHCHD10	NM_213720.1	-0.217668	-0.135607
PGLYRP2	NM_052890.3	-0.217491	0.0505307
KCNQ4	NM_172163.1	-0.217423	0.0944653
KIAA1737	NM_033426.2	-0.217259	-0.0375476
LPCAT3	NM_005768.5	-0.217119	0.105788
ZNHIT6	NM_017953.2	-0.217069	0.0145521
ZNF280C	NM_017666.2	-0.217035	0.025583
PCYOX1	NM_016297.2	-0.216956	0.13099
SIRT5	NM_031244.1	-0.216947	-0.0166247
IL22	NM_020525.4	-0.216935	-0.0716293
C4orf18	NM_016613.5	-0.216908	0.234717
ST3GAL1	NM_003033.2	-0.216885	-0.166229
SERPINA10	NM_016186.2	-0.216861	0.0473249
PIP4K2A	NM_005028.4	-0.216855	0.0937796
FBXO9	NM_033480.2	-0.216774	0.161883
ABHD4	NM_022060.2	-0.216767	-0.0229204
TACC1	NM_006283.1	-0.216733	0.0456343
ARHGEF4	NM_015320.2	-0.216537	-0.00331449
ABL2	NM_007314.2	-0.216531	-0.101876
AKIRIN2	NM_018064.2	-0.216384	0.047761
NFIB	NM_005596.2	-0.216382	0.0254259
DNAJC12	NM_021800.2	-0.216209	-0.065937
PDGFRB	NM_002609.3	-0.216132	0.0372825
KCNJ12	NM_021012.4	-0.216096	0.023994
AK5	NM_174858.1	-0.215895	0.109498
C21orf57	NM_058181.1	-0.215577	0.120184
CHM	NM_000390.2	-0.215537	-0.0336628
FHL1	NM_001449.3	-0.215449	-0.0118885
ATPAF2	NM_145691.3	-0.21542	0.0428522
C4orf41	NM_021942.4	-0.215278	0.0230207
AKR1B1	NM_001628.2	-0.215263	0.296978
SH3RF3	NM_001099289.1	-0.215225	-0.128073
WBP5	NM_001006612.1	-0.215149	-0.0638065
PCDHA13	NM_031865.1	-0.215149	0.0792332
ZADH2	NM_175907.3	-0.215131	0.063926
CCDC72	NM_015933.3	-0.215049	-0.222998
LRRC61	NM_023942.1	-0.214981	0.0610101
NRP1	NM_003873.4	-0.214912	-0.0158498
UROC1	NM_144639.1	-0.214844	-0.0213103
ADCY6	NM_020983.2	-0.214798	0.0394025
FGL1	NM_201553.1	-0.214779	-0.112436
OBFC1	NM_024928.3	-0.214776	-0.0047946
C2orf19	NM_001024676.1	-0.214755	-0.109221
ITGAE	NM_002208.4	-0.214664	-0.145026
CRELD1	NM_001031717.2	-0.21457	0.0522027
IL6	NM_000600.1	-0.214564	0.0200372
MMP11	NM_005940.3	-0.21456	0.054466
CHRNA5	NM_000745.2	-0.214486	-0.0261974
XPR1	NM_004736.2	-0.214475	0.0558662
ZCCHC6	NM_024617.2	-0.214275	-0.115692
PABPC5	NM_080832.1	-0.214273	0.0451612
LTBP3	NM_021070.2	-0.214268	-0.0492063
RIN2	NM_018993.2	-0.214251	0.199138
TMED7	NM_181836.3	-0.214128	-0.0107255
ORM1	NM_000607.1	-0.214101	0.0531909
OXSR1	NM_005109.2	-0.214083	-0.0833411
FOXK1	NM_001037165.1	-0.213943	-0.0849247
GLUL	NM_001033056.1	-0.213929	-0.020967
EFNA4	NM_182689.1	-0.213872	0.12377
MYO1H	NM_001101421.2	-0.213785	0.0192997
POU3F2	NM_005604.2	-0.213779	-0.0403852
CORO2B	NM_006091.2	-0.213772	0.0860572
PPAP2A	NM_176895.1	-0.213705	0.215339
COX6A2	NM_005205.2	-0.213698	-0.0148475
PARK2	NM_004562.1	-0.213618	0.0975618
CAPN10	NM_021251.3	-0.213269	-0.191397
SNX9	NM_016224.3	-0.2132	0.104862
OR10C1	NM_013941.2	-0.213175	0.0954506
WDR7	NM_015285.2	-0.213071	-0.0574524
OR4N4	NM_001005241.1	-0.212968	-0.135829
RAI1	NM_030665.3	-0.212939	-2.385e-07
RHOU	NM_021205.4	-0.212866	0.0450487
HIST1H2BB	NM_021062.2	-0.212664	0.0802925
TRIM38	NM_006355.2	-0.212613	-0.104834
BIVM	NM_017693.2	-0.212478	0.026916
KBTBD6	NM_152903.4	-0.21236	0.0116823
NSUN5	NM_148956.1	-0.212297	-0.00347924
TSPAN17	NM_130465.3	-0.212181	0.106299
SMAD9	NM_005905.3	-0.212052	0.0226054
TTC35	NM_014673.3	-0.211865	-0.10508
RAB11A	NM_004663.3	-0.211751	0.00540304
SCARF1	NM_145351.1	-0.21171	-0.00812983
SERF2	NM_001018108.2	-0.211604	0.228451
RNF138	NM_016271.3	-0.211548	-0.158674
EIF2AK1	NM_001134335.1	-0.211432	0.0696354
TCEA1	NM_201437.1	-0.211407	-0.0155869
MRAS	NM_012219.3	-0.211369	-0.00324273
SERPINB9	NM_004155.3	-0.211298	0.160058
MCEE	NM_032601.2	-0.211259	0.0741162
LOC400657	NM_001008234.1	-0.211246	0.102665
SLC16A9	NM_194298.1	-0.211225	0.0310392
CYP20A1	NM_177538.2	-0.211144	-0.0516376
ERCC5	NM_000123.2	-0.211067	-0.0373292
PLP1	NM_000533.3	-0.211051	-0.0752449
EXT1	NM_000127.2	-0.211029	-0.100065
VAMP4	NM_201994.1	-0.211027	0.0283926
SMARCA5	NM_003601.2	-0.210692	2.38e-07
TRAPPC3	NM_014408.3	-0.210615	-0.135892
C12orf69	NM_001013698.2	-0.210512	-0.0283074
MEGF8	NM_001410.1	-0.210349	-0.0417259
BIRC6	NM_016252.3	-0.210325	-2.385e-07
TCF7	NM_201633.1	-0.210304	0.0687182
MARK3	NM_002376.4	-0.210246	0.0215211
CEBPZ	NM_005760.2	-0.210165	0.0958204
CBY1	NM_015373.3	-0.210146	0.0123911
MANSC1	NM_018050.2	-0.210138	0.0733211
DUSP15	NM_001012644.1	-0.20982	0.137004
FUCA2	NM_032020.3	-0.209736	-0.0842185
ZCCHC17	NM_016505.2	-0.20969	-0.00624704
STK17A	NM_004760.2	-0.209597	-0.0794861
LOC728661	NM_001110781.1	-0.209554	-0.230037
GNA13	NM_006572.3	-0.209479	0.0964911
SRCRB4D	NM_080744.1	-0.209456	-0.023263
MRVI1	NM_001098579.1	-0.209455	-0.0261414
PQBP1	NM_001032382.1	-0.209365	-0.00697708
ADAM12	NM_021641.2	-0.209307	0.056607
ST5	NM_213618.1	-0.209286	0.0352063
DIS3L2	NM_152383.4	-0.209251	0.0581534
PRAC	NM_032391.2	-0.209134	0.0962305
KLHL8	NM_020803.3	-0.209108	-0.0491424
DYNLT1	NM_006519.1	-0.20908	-0.0254674
ZNF841	NM_001136499.1	-0.209057	-0.0660729
LMAN1	NM_005570.2	-0.209048	-0.082799
MRPL11	NM_170739.1	-0.209031	0.0614104
WIZ	NM_021241.2	-0.208979	0
ZFC3H1	NM_144982.4	-0.208919	0.00824785
GHDC	NM_032484.3	-0.208726	0.0222998
CSRP2BP	NM_177926.1	-0.208676	-0.0494585
ALKBH3	NM_139178.1	-0.208564	0.0773292
STRADB	NM_018571.5	-0.208551	0.12182
ANTXR1	NM_032208.1	-0.20832	0.0671597
MRPL35	NM_016622.2	-0.2081	0.0801539
DPYD	NM_000110.3	-0.208081	0.166137
MYC	NM_002467.3	-0.208052	0.0546174
N4BP2L1	NM_001079691.1	-0.208003	0.0837045
BAIAP2	NM_017451.1	-0.207826	-0.0804131
UBAP1	NM_016525.3	-0.207774	0.0886559
OR6C65	NM_001005518.1	-0.207712	-0.0254741
CASP8	NM_033356.3	-0.207583	0.111824
FRY	NM_023037.2	-0.207563	-0.0119052
GRIN1	NM_021569.2	-0.207414	0.0170341
FAM5C	NM_199051.1	-0.207284	0.0591815
RFX2	NM_134433.1	-0.207201	0.163868
INVS	NM_014425.2	-0.207117	-0.0570419
WNT16	NM_016087.2	-0.206965	0.13497
CSNK1E	NM_152221.2	-0.206782	-0.107948
SAMD3	NM_152552.2	-0.206681	0.0535798
LNX2	NM_153371.3	-0.206681	0.134616
KCNK13	NM_022054.2	-0.206573	-0.166335
HRCT1	NM_001039792.1	-0.206469	0.0192461
GK	NM_203391.1	-0.206443	-0.0409343
GGA2	NM_015044.3	-0.206357	0.0458
SLC35C2	NM_015945.10	-0.20632	-0.105554
MRPL4	NM_146387.1	-0.206042	-0.0115619
KDELC1	NM_024089.1	-0.205967	0.0901926
C15orf43	NM_152448.1	-0.205964	0.0272577
CLIC2	NM_001289.4	-0.205841	0.143087
ADSSL1	NM_199165.1	-0.205827	0.0868571
ZNF480	NM_144684.1	-0.205804	-0.0219963
LTBP2	NM_000428.2	-0.205802	-0.0197759
OR52A4	NM_001005222.1	-0.205779	-0.113159
H2AFB2	NM_001017991.1	-0.205497	0.0399661
ST6GALNAC3	NM_152996.1	-0.205404	0.0387599
SLC7A2	NM_001008539.2	-0.205198	-0.0512209
JMY	NM_152405.3	-0.205191	0.117306
C12orf62	NM_032901.2	-0.205175	-0.0243163
THYN1	NM_199297.1	-0.205082	0.0694809
FNTA	NM_001018677.1	-0.205076	-0.0506117
STARD13	NM_178007.1	-0.205036	0.0720239
HNRNPUL1	NM_144732.2	-0.204998	0.111462
MAPK10	NM_138980.1	-0.2048	0.00242925
MAN1A2	NM_006699.3	-0.204798	-0.0351367
UNC5B	NM_170744.2	-0.204788	0.081872
CLTCL1	NM_007098.2	-0.204633	-0.0186918
IP6K2	NM_001005909.1	-0.204535	0.205512
DARS	NM_001349.2	-0.204285	-0.063921
HAL	NM_002108.2	-0.204184	0.0438972
ALDH6A1	NM_005589.2	-0.204175	0.147797
G0S2	NM_015714.2	-0.204112	0.0250015
TNS1	NM_022648.3	-0.204074	-0.0145388
CPT2	NM_000098.1	-0.204036	-0.00632811
GPM6B	NM_001001995.1	-0.204015	0.0160797
ERMAP	NM_001017922.1	-0.203908	0.0689211
UBL5	NM_001048241.1	-0.203789	0.0563006
TXNDC3	NM_016616.3	-0.203635	0.0829749
C4orf46	NM_001008393.2	-0.203608	0.137699
SHB	NM_003028.2	-0.20359	-0.0455337
DUSP10	NM_007207.3	-0.203558	-0.036453
MTHFD2	NM_001040409.1	-0.20355	0.0134091
APOL2	NM_145637.1	-0.203372	-0.00896692
CYTL1	NM_018659.2	-0.203222	0.193679
TTYH2	NM_032646.5	-0.203017	0.169955
LRRC27	NM_030626.1	-0.202739	0.122643
G3BP2	NM_203504.1	-0.202694	0
CHST14	NM_130468.2	-0.202658	0.101587
DDX46	NM_014829.2	-0.20265	0.0405672
HSDL2	NM_032303.3	-0.202639	-0.00670051
C10orf2	NM_021830.3	-0.202631	-0.0157554
EPHX2	NM_001979.4	-0.202629	0.0751495
NEB	NM_004543.3	-0.202603	0.158751
WDR31	NM_145241.2	-0.202545	0.0149715
NAT13	NM_025146.1	-0.202537	0.0091548
MTUS1	NM_001001924.1	-0.202449	-0.0345211
LSM12	NM_152344.1	-0.202422	-0.0714836
STAG2	NM_001042750.1	-0.202401	-0.104519
COG4	NM_015386.2	-0.202361	-0.115392
KYNU	NM_001032998.1	-0.202306	0.14609
ID1	NM_181353.1	-0.202261	0.0892835
LOC729617	NM_001101668.1	-0.202206	-0.248388
EXOC3L	NM_178516.3	-0.202162	-0.118693
PTCD2	NM_024754.3	-0.202099	0.155694
ATP5J	NM_001003696.1	-0.20195	0.0421991
RHEBL1	NM_144593.1	-0.201812	-0.0384364
RNPC2	NM_184237.1	-0.201777	0.279696
C19orf60	NM_001100418.1	-0.20174	0.10595
TMSB10	NM_021103.3	-0.201418	0.0854831
TSPAN2	NM_005725.3	-0.201342	-0.0233939
CCR8	NM_005201.2	-0.201162	-0.0484199
C3orf23	NM_173826.3	-0.201095	2.385e-07
WNK1	NM_018979.2	-0.201093	-0.0340419
RARB	NM_016152.2	-0.200992	0.0146554
ARL2	NM_001667.2	-0.200862	4.77e-07
UAP1L1	NM_207309.1	-0.200663	-0.00093746
AIFM2	NM_032797.4	-0.200646	-0.0031128
STK3	NM_006281.2	-0.200637	0.0752544
ST6GALNAC4	NM_175039.3	-0.200585	0.059854
FBLN2	NM_001998.2	-0.200377	0.0589166
GNPNAT1	NM_198066.2	-0.20032	-0.0511172
CSRP1	NM_004078.1	-0.200071	0.0160856
TMEM214	NM_017727.4	-0.200048	0.00189114
WWP1	NM_007013.3	-0.200047	-0.0121918
RAB11FIP1	NM_001002233.1	-0.200024	0.157416
SLC6A13	NM_016615.2	-0.199979	-0.00549531
AR	NM_001011645.1	-0.199923	-0.108573
SDF4	NM_016547.1	-0.199855	0.0568547
SGCB	NM_000232.3	-0.199842	0.107764
FAM84B	NM_174911.3	-0.199672	0.0701854
UBE2I	NM_194259.1	-0.199649	0.00653481
TSGA10	NM_025244.1	-0.199562	-0.00811434
HMGA2	NM_003484.1	-0.199527	0.0171118
PITRM1	NM_014889.2	-0.199432	-0.059854
ADPRHL1	NM_199162.1	-0.199364	-0.087044
PVRL3	NM_015480.1	-0.199205	0.0714476
RNF19A	NM_015435.3	-0.199093	-0.0546999
MTMR4	NM_004687.3	-0.199054	0.0652018
GALM	NM_138801.1	-0.199007	0.142264
TPM1	NM_001018020.1	-0.198918	0.0294795
AHDC1	NM_001029882.1	-0.198829	2.385e-07
GSTCD	NM_024751.1	-0.198758	-0.0884004
TCF12	NM_207037.1	-0.19872	0.0602622
EIF4G2	NM_001418.3	-0.198691	0.0404081
MANBAL	NM_001003897.1	-0.19864	-0.0681996
AMAC1L3	NM_001102614.1	-0.198602	0.0351129
SNX29	NM_001080530.2	-0.198564	0.00238585
GJD2	NM_020660.1	-0.19844	0.0696847
CHAC1	NM_024111.2	-0.198422	0.0197639
FNDC7	NM_173532.1	-0.198279	-0.0512424
STAT3	NM_139276.2	-0.198235	-0.0975347
ETFB	NM_001985.2	-0.198221	0.0562992
AP3M1	NM_012095.4	-0.198186	-0.125741
MPDZ	NM_003829.3	-0.198127	-0.0995274
C5orf44	NM_001093756.1	-0.197937	0.147146
C3orf64	NM_173654.1	-0.197801	0.0743227
C16orf7	NM_004913.2	-0.197661	0.0744362
F2R	NM_001992.2	-0.197651	0.141481
SNW1	NM_012245.2	-0.197618	3.62395e-05
MBNL3	NM_018388.2	-0.19758	-0.0526402
VPS45	NM_007259.3	-0.197564	-0.00334644
GAA	NM_001079804.1	-0.197503	-0.0597205
SLC30A4	NM_013309.4	-0.197491	0.00226712
CAST	NM_001042442.1	-0.197464	0.0562916
BID	NM_197967.1	-0.197452	0.11588
PALM	NM_002579.2	-0.197446	-0.0823824
KIAA0240	NM_015349.1	-0.197381	0.0834627
UBR5	NM_015902.4	-0.197352	0.0329461
TBX6	NM_004608.2	-0.197348	0.0831597
CLCF1	NM_013246.2	-0.197274	0.00846887
NRK	NM_198465.2	-0.197263	-0.0370233
MLH3	NM_014381.2	-0.197164	0.1075
SC65	NM_006455.2	-0.197028	-0.0975499
C1orf84	NM_001012960.1	-0.196874	-0.00165296
PILRA	NM_013439.2	-0.196854	0.0214646
NUMBL	NM_004756.3	-0.196799	0.0861747
OR11H1	NM_001005239.1	-0.196784	-0.179105
ZNF384	NM_001039919.1	-0.196741	-0.142973
SAMD11	NM_152486.2	-0.196733	-0.105262
CALN1	NM_001017440.1	-0.196613	0.0912802
NEURL4	NM_032442.2	-0.19661	-0.0230155
MPV17	NM_002437.4	-0.196539	0.0383854
SKAP1	NM_003726.3	-0.196497	-0.130134
USP9X	NM_001039590.1	-0.196481	0.000677824
DUSP10	NM_144729.1	-0.196398	-0.105618
COPG	NM_016128.3	-0.196396	-0.0205407
WIPI1	NM_017983.4	-0.196323	0.103811
SUPT5H	NM_003169.2	-0.196297	-0.120181
RTEL1	NM_016434.2	-0.196282	-0.0294979
TRIM58	NM_015431.3	-0.196209	0.0891035
SGK	NM_005627.2	-0.196049	-0.0955591
S100P	NM_005980.2	-0.195947	0.143017
ADAM9	NM_003816.2	-0.195672	0.317873
SERHL2	NM_014509.3	-0.195416	-0.00761199
MMP2	NM_004530.2	-0.195394	2.385e-07
DEFB121	NM_001011878.1	-0.195378	-0.0499558
PPP2R5C	NM_178588.1	-0.195367	0.0112214
THNSL2	NM_018271.3	-0.195252	0.0287061
XAGE2	NM_130777.1	-0.195173	0.00984192
SDSL	NM_138432.2	-0.195111	0.00840402
CHES1	NM_005197.2	-0.195074	0.0674481
GNAL	NM_182978.1	-0.195043	0.133492
SMAD1	NM_005900.2	-0.194944	-0.0296338
MLC1	NM_015166.3	-0.194911	-0.0682459
NNT	NM_012343.3	-0.19486	0.0521312
C3orf39	NM_032806.4	-0.194837	-0.0189083
DAPK1	NM_004938.2	-0.194814	-0.327424
PIGF	NM_002643.3	-0.194689	4.77e-07
ZNF749	NM_001023561.1	-0.194612	-0.105139
LOC286076	NM_001024610.1	-0.194545	2.3835e-07
TMBIM6	NM_003217.2	-0.194532	-0.214576
GAN	NM_022041.3	-0.194508	-0.0135508
NME2	NM_001018139.1	-0.194348	-0.0393126
ICK	NM_016513.3	-0.194329	0.0738618
ALOX5AP	NM_001629.2	-0.194266	0.149779
BAZ2B	NM_013450.2	-0.194247	0.0403464
BLOC1S1	NM_001487.1	-0.194059	-0.247942
TBC1D8B	NM_198881.1	-0.19398	0.124012
POFUT1	NM_015352.1	-0.193918	0.0789266
TRIM36	NM_001017397.1	-0.19388	-0.00700903
AP1G2	NM_003917.2	-0.193808	0.0617349
ATM	NM_000051.3	-0.193735	0.0800576
OR10J3	NM_001004467.1	-0.193681	0.109693
SLC7A7	NM_003982.2	-0.193657	0.0244749
NFIC	NM_205843.1	-0.193647	-2.385e-07
HTN1	NM_002159.2	-0.193617	0.0383198
DDX3Y	NM_004660.2	-0.193535	0.115853
DDIT3	NM_004083.4	-0.193525	0.0796623
MEF2D	NM_005920.2	-0.193508	-0.058737
SHC3	NM_016848.3	-0.193494	0.0344205
LOC149620	NM_001013621.1	-0.193483	-0.0324895
LRRC66	NM_001024611.1	-0.193428	-0.079483
KCTD12	NM_138444.3	-0.193427	0.145266
GPX4	NM_001039847.1	-0.193391	0.0232763
NCL	NM_005381.2	-0.19336	-0.0931382
R3HDML	NM_178491.2	-0.193347	-0.11779
GEM	NM_181702.1	-0.193311	0.214139
SNX1	NM_003099.3	-0.193237	-0.0176055
NSMAF	NM_003580.2	-0.193017	0.0174737
SYNJ1	NM_203446.1	-0.192915	0.19125
ARHGAP24	NM_031305.2	-0.192487	0.0696416
PTPRC	NM_080923.2	-0.192422	0.0700514
C4orf18	NM_016613.4	-0.192391	0.118947
KIAA0430	NM_014647.2	-0.192335	0.0760269
HIST1H4E	NM_003545.3	-0.19233	-0.0561466
STYXL1	NM_016086.2	-0.192275	0.074985
UTX	NM_021140.1	-0.192245	0.0677829
MOGS	NM_006302.2	-0.192196	0.207178
USF2	NM_207291.1	-0.192153	-0.0477011
PIAS2	NM_173206.2	-0.192111	0.118208
GBA	NM_001005742.1	-0.192054	-0.0748482
ICF45	NM_017872.2	-0.192014	0.0147762
UBE1C	NM_198197.1	-0.191961	0.0543132
PCDH19	NM_020766.1	-0.191926	-0.0446601
CD8A	NM_171827.2	-0.191918	-0.0236247
ANKRD36	NM_198555.1	-0.191892	0.0883455
ATP5J	NM_001003701.1	-0.19179	-0.0933247
HCN4	NM_005477.1	-0.191715	-0.0146284
C10orf4	NM_203441.2	-0.191623	0.0239322
COBL	NM_015198.2	-0.191614	-0.0503986
SDK1	NM_001079653.1	-0.191563	-0.0348771
CTDSPL	NM_005808.2	-0.191513	0.107947
CUL4A	NM_003589.2	-0.191434	0.179739
RASL12	NM_016563.2	-0.191346	0.133106
HCCS	NM_005333.2	-0.191156	0.0463936
P8	NM_012385.1	-0.191154	0.0606122
LMF2	NM_033200.1	-0.191115	-0.0655456
ZNHIT6	NM_017953.2	-0.190973	0.0411334
LYZL6	NM_020426.1	-0.190913	0.0816095
TTLL12	NM_015140.2	-0.190906	-0.0592344
HECA	NM_016217.2	-0.190886	0.0175412
MSL3L1	NM_078629.1	-0.190776	0.170319
MMP23B	NM_006983.1	-0.19071	0.27074
FOXP2	NM_014491.1	-0.190631	0.0814395
FBN1	NM_000138.3	-0.190575	-0.0300484
ACSM1	NM_052956.1	-0.190559	-0.034539
ZNF711	NM_021998.4	-0.190415	0.0422966
LETMD1	NM_001024668.1	-0.190338	0.134573
NMT1	NM_021079.3	-0.190301	0.0387733
HIST1H3J	NM_003535.2	-0.190185	-0.0317748
ANGPTL2	NM_012098.2	-0.190157	0.25796
NFIX	NM_002501.2	-0.190087	-0.0223608
UBE2J2	NM_194316.1	-0.190034	-0.0318849
SRCAP	NM_006662.2	-0.190029	0.0959704
PLEKHG5	NM_001042663.1	-0.189926	2.384e-07
IGF1R	NM_000875.2	-0.189862	0.0820458
LGR6	NM_001017404.1	-0.189842	0.0784614
HNRPR	NM_005826.2	-0.189748	-0.0564046
CHST15	NM_015892.2	-0.189704	0.213288
HSPB9	NM_033194.1	-0.1896	-0.0151255
CPNE5	NM_020939.1	-0.189549	0.0217192
SLC27A4	NM_005094.2	-0.189523	0.131762
MARCH2	NM_001005415.1	-0.189342	-0.0715511
THAP1	NM_199003.1	-0.189254	0.290234
OR2A4	NM_030908.1	-0.189234	0.173335
WDR23	NM_025230.3	-0.189158	0.0153098
NTN5	NM_145807.1	-0.189157	0.0299995
SPRR1A	NM_005987.2	-0.189118	0
ABCC9	NM_020297.1	-0.189087	0.0882275
CD248	NM_020404.2	-0.188953	0.18559
SLC16A7	NM_004731.3	-0.188792	0.0775325
IGDCC3	NM_004884.3	-0.188694	0.142284
PPP2R5C	NM_178588.1	-0.188624	-0.0724883
FERMT3	NM_031471.4	-0.188613	0.0102971
C20orf173	NM_080828.1	-0.188579	-0.0915735
DPM3	NM_018973.3	-0.188554	0.254453
ADAMTSL3	NM_207517.2	-0.188535	0.153628
POM121	NM_172020.1	-0.188387	0.0231116
TCL6	NM_012468.3	-0.188371	0.0369968
ADRB3	NM_000025.1	-0.188307	0.0745587
RHBDF2	NM_001005498.2	-0.188288	-0.0408227
TNPO1	NM_153188.2	-0.188163	0.105787
CTSA	NM_000308.2	-0.188012	-0.0650525
C8orf49	NM_001031839.1	-0.187939	0.0101221
SSBP3	NM_018070.3	-0.18792	-0.149075
GPR103	NM_198179.1	-0.187906	-0.112008
BIK	NM_001197.3	-0.187826	0.0986738
YY1AP1	NM_139121.1	-0.187783	0.00704503
ADCY6	NM_020983.2	-0.187773	0.105225
NBPF3	NM_032264.2	-0.18773	-0.0722919
MYF5	NM_005593.1	-0.187701	0.020427
RPESP	NM_153225.2	-0.18769	0.119411
LOC401052	NM_001008737.1	-0.18752	-0.0346448
PPAPDC2	NM_203453.2	-0.187503	-0.0565228
RAPGEF5	NM_012294.3	-0.187412	-0.0406485
SLC25A26	NM_001009937.1	-0.187401	0.0491438
GYPE	NM_198682.2	-0.187374	0.0648425
RFX7	NM_022841.5	-0.186986	0.16174
KIR3DL1	NM_013289.2	-0.186976	0.120891
PREPL	NM_006036.3	-0.186846	-0.0984666
CASP8	NM_033355.3	-0.186823	0.203815
MFN2	NM_014874.2	-0.186803	-0.0073309
DDX49	NM_019070.3	-0.186732	-0.0848475
KIAA0513	NM_014732.2	-0.186593	0.0779841
TMEM211	NM_001001663.1	-0.186497	-0.0379629
WBP2NL	NM_152613.1	-0.186363	0.222
NRXN2	NM_138734.1	-0.186308	-0.063364
KIT	NM_001093772.1	-0.186187	0.0429471
KITLG	NM_000899.3	-0.186167	-0.0348666
FKBP7	NM_181342.1	-0.186103	0.131854
PRDX5	NM_012094.3	-0.186091	0.0659189
PTPRD	NM_130391.2	-0.186066	0.00263572
ATG9A	NM_001077198.1	-0.186044	-0.0989242
MAP2K3	NM_145110.1	-0.186035	0.155599
FAM13A	NM_014883.2	-0.185949	0.0657411
DPP8	NM_017743.4	-0.185949	-0.116714
EFEMP1	NM_001039348.1	-0.185893	-0.0609884
PRDM1	NM_001198.2	-0.185892	0.0431135
RGPD5	NM_032260.2	-0.185863	0.0378072
KIAA0802	NM_015210.1	-0.185783	-0.14432
C10orf129	NM_207321.1	-0.185616	-0.178612
SBF2	NM_030962.2	-0.185588	-0.06216
NOMO1	NM_014287.3	-0.185505	-0.144536
SGPP2	NM_152386.2	-0.185436	0.0365472
CCNG2	NM_004354.1	-0.185424	0.0385962
TANC1	NM_033394.1	-0.1854	-0.294994
SKAP2	NM_003930.3	-0.185397	-0.0536878
C10orf71	NM_199459.2	-0.185272	-0.0488572
ALDH3B1	NM_000694.2	-0.185198	0.0113359
LCMT1	NM_016309.2	-0.185159	0
PPP2R3A	NM_002718.3	-0.185158	0.0406086
C4orf31	NM_024574.3	-0.185036	-0.043108
NLGN3	NM_018977.2	-0.1849	0.0201685
NSBP1	NM_030763.1	-0.184872	-0.00886488
KIDINS220	NM_020738.1	-0.18453	-0.0300927
FAM127C	NM_001078173.1	-0.184515	-0.128774
BMP4	NM_001202.2	-0.18448	0.0593536
MT1G	NM_005950.1	-0.184457	0.0767403
ZNF454	NM_182594.1	-0.184448	0.0934458
LGALS4	NM_006149.2	-0.184438	-0.0711274
FOXC2	NM_005251.1	-0.184381	-0.0861623
CCDC88B	NM_032251.4	-0.184285	-0.0364401
WNK2	NM_006648.3	-0.184237	-0.0634639
DSTN	NM_006870.3	-0.184229	0.159977
PSG2	NM_031246.1	-0.184201	0.00693822
PLA2G4D	NM_178034.3	-0.184044	-0.134009
NPAT	NM_002519.1	-0.183935	-0.0159461
HECTD1	NM_015382.1	-0.183761	-0.152431
MYO3A	NM_017433.3	-0.183686	-0.0184469
HRNBP3	NM_001082575.1	-0.183635	-0.0247393
GULP1	NM_016315.2	-0.18362	0.0696366
PRAME	NM_206955.1	-0.183596	-0.0184066
TSC2	NM_001077183.1	-0.1835	-0.151375
GRPEL1	NM_025196.2	-0.183495	0.0892868
RCAN2	NM_005822.2	-0.183353	-2.385e-07
HTR3D	NM_182537.2	-0.183348	0.0595531
CD1D	NM_001766.3	-0.18334	0.0979581
C1orf84	NM_182518.2	-0.183251	0.0503356
CD200R1	NM_138940.2	-0.183189	-0.0345418
WIPF1	NM_001077269.1	-0.183128	0.088706
RNF135	NM_197939.1	-0.183123	0.018137
TMEM91	NM_001042595.1	-0.183104	0.0848703
IL7	NM_000880.2	-0.183044	0.0547869
C2CD4C	NM_001136263.1	-0.182983	0.0655608
PTPRD	NM_130393.2	-0.182965	0.0278916
LCE1A	NM_178348.1	-0.182956	-0.111489
EFS	NM_032459.1	-0.182892	0.0788071
EPN2	NM_148921.2	-0.182827	-0.154496
CHCHD6	NM_032343.1	-0.182809	-0.0942361
ADARB1	NM_001112.2	-0.1828	0.082727
CLEC9A	NM_207345.2	-0.182777	0.0160182
TMEM37	NM_183240.2	-0.182673	-0.0564699
ITGAV	NM_002210.2	-0.182599	-0.0163946
LOC441376	NM_001025357.1	-0.182493	-0.0382321
IZUMO1	NM_182575.1	-0.182473	-0.230804
COX6B2	NM_144613.4	-0.182393	-0.0226779
HRG	NM_000412.2	-0.182341	-0.000499487
ARMC1	NM_018120.3	-0.182298	-0.0458786
B3GALT4	NM_003782.3	-0.182268	0.0776284
MANEA	NM_024641.2	-0.182129	0.210916
PRKACB	NM_207578.1	-0.18208	-0.0233223
YIPF7	NM_182592.2	-0.181917	-0.0415399
SCN3B	NM_018400.3	-0.181904	0.133811
CPZ	NM_001014448.1	-0.181806	0.0039258
DDX24	NM_020414.3	-0.181778	-0.157886
PRPF19	NM_014502.3	-0.181769	0.00990677
STOM	NM_004099.4	-0.181739	0.100601
MCART6	NM_001012755.3	-0.181715	0.0165942
GNA11	NM_002067.1	-0.181703	-0.0116515
NKAPL	NM_001007531.1	-0.18161	-0.126909
PDLIM3	NM_014476.1	-0.181607	0.0341179
CTTNBP2NL	NM_018704.1	-0.181598	-0.0720673
ABI3	NM_016428.2	-0.18159	-0.0524919
ERVK6	NM_001007236.1	-0.181573	-0.170199
C4orf34	NM_174921.1	-0.181564	0.0819678
PAFAH2	NM_000437.3	-0.181553	-0.0511162
ARHGAP6	NM_013423.2	-0.181494	-0.0155466
SATB1	NM_002971.2	-0.18145	0.0619738
CTH	NM_153742.3	-0.1814	0.136508
ASB9	NM_024087.1	-0.181331	-0.0269728
NAIP	NM_004536.2	-0.181315	-0.111585
MALT1	NM_006785.2	-0.181311	0.242544
MMP15	NM_002428.2	-0.181157	0.00419211
PIAS1	NM_016166.1	-0.181098	-0.0538154
ITGA11	NM_012211.3	-0.180969	0.00347852
UPK3B	NM_030570.2	-0.180963	-0.0217044
ZNF266	NM_006631.2	-0.180892	-0.138305
ZFP106	NM_022473.1	-0.180876	-0.0604691
TRIM60	NM_152620.2	-0.180789	-0.0958924
NUMA1	NM_006185.2	-0.180776	-0.0859413
DMD	NM_004009.1	-0.180772	0.0535176
DACT1	NM_016651.4	-0.180709	-0.0447843
MAP2K6	NM_031988.1	-0.180635	0.0405579
TMEM102	NM_178518.2	-0.180556	-0.0125625
TMEM40	NM_018306.2	-0.18047	-0.00560284
SLCO1C1	NM_017435.2	-0.180459	-0.236645
ADRA1A	NM_000680.2	-0.180338	-0.0399668
CDK5RAP2	NM_001011649.1	-0.180262	0.0259838
FLJ43093	NM_207498.1	-0.180149	0.080431
CD300E	NM_181449.1	-0.17997	0.0392852
SLC34A1	NM_003052.2	-0.179905	0.110502
SNHG3-RCC1	NM_001048198.1	-0.179794	0.117994
TPH2	NM_173353.2	-0.179723	-0.135342
ZNF682	NM_033196.2	-0.179678	-0.0300348
APBA2BP	NM_031232.2	-0.179668	-0.0228608
DYRK1A	NM_101395.2	-0.179665	0.157274
CCDC22	NM_014008.2	-0.179576	-0.0856171
ARHGAP24	NM_001042669.1	-0.179535	0.0818696
NPY2R	NM_000910.2	-0.179512	-0.0127127
C20orf20	NM_018270.3	-0.179502	0.117449
GEN1	NM_182625.2	-0.179311	0.0349867
CLCN6	NM_001286.2	-0.179275	0
SGPL1	NM_003901.2	-0.179275	-0.0451643
PTPN23	NM_015466.1	-0.179246	-0.123327
CDY1	NM_004680.2	-0.17916	0.11492
G6PC2	NM_021176.2	-0.179097	-0.0178692
PYCR1	NM_153824.1	-0.17902	-0.123835
PPARA	NM_001001928.2	-0.179012	0.119831
KLRD1	NM_002262.2	-0.17895	0.00874209
SERPINB9	NM_004155.3	-0.178945	0.00425148
UNCX	NM_001080461.1	-0.178912	-0.0451982
CHMP7	NM_152272.2	-0.178896	0.192288
NLGN4X	NM_020742.2	-0.178862	0.034415
ZFC3H1	NM_144982.4	-0.178825	-0.141055
FLJ35429	NM_001003807.1	-0.178746	-0.00214481
RAB37	NM_175738.3	-0.178729	0.142303
PLN	NM_002667.2	-0.178694	0.0727351
MSC	NM_005098.3	-0.178692	0.0125268
SMARCA2	NM_003070.3	-0.178452	0.00185585
PKIB	NM_032471.4	-0.178425	0.0478222
ANGPT2	NM_001147.1	-0.178408	-0.109083
RPL10L	NM_080746.2	-0.178373	0.255519
C7orf33	NM_145304.2	-0.178336	0.0182896
MSL3	NM_078630.1	-0.178294	-0.0281875
TRIM15	NM_052812.1	-0.178243	0.00658417
FCHSD1	NM_033449.1	-0.178148	0
TMUB2	NM_001076674.1	-0.17809	0.133587
SSH2	NM_033389.2	-0.178062	-0.0910978
KIFC3	NM_005550.2	-0.178019	-0.0026896
POU2F1	NM_002697.2	-0.177881	-0.0252428
GSC2	NM_005315.1	-0.177877	0.0398061
CT45A5	NM_001007551.2	-0.177774	-0.0111725
FSD1	NM_024333.1	-0.177768	0.0132802
GPAT2	NM_207328.2	-0.177671	-0.0548589
EEA1	NM_003566.2	-0.17754	0.000665426
HIST2H2BF	NM_001024599.2	-0.177387	-0.149324
CCDC110	NM_152775.1	-0.177358	0.0513577
HRIHFB2122	NM_138632.1	-0.177248	-0.0158811
NAV1	NM_020443.2	-0.177122	0.0357537
SH3PXD2B	NM_001017995.1	-0.1771	-0.0163624
GAGE8	NM_012196.1	-0.177046	-0.0460846
OR1J1	NM_001004451.1	-0.177003	-0.0158305
IMPA2	NM_014214.1	-0.176984	0.0650141
AGXT2L2	NM_153373.1	-0.176943	-0.0608699
FAM20C	NM_020223.2	-0.176899	0.0223598
CHRNA1	NM_001039523.1	-0.176843	0.0408208
CHAT	NM_020984.1	-0.176817	0.160608
BVES	NM_147147.2	-0.176798	0
GPR17	NM_005291.1	-0.176758	0.0771005
FAM150B	NM_001002919.2	-0.176712	0.146849
ADAP1	NM_006869.2	-0.176684	0.0243382
ARSB	NM_000046.2	-0.176596	-0.139116
NBPF10	NM_001039703.1	-0.176527	0.0378532
C11orf49	NM_001003676.1	-0.176512	-0.00404334
HDAC5	NM_005474.4	-0.176434	0.0139759
TTLL3	NM_015644.2	-0.17641	-0.0224996
NARG2	NM_001018089.1	-0.176388	-0.116174
MEX3D	NM_001085363.1	-0.176375	-0.0965107
CLNS1A	NM_001293.1	-0.176322	-0.165721
MFAP2	NM_002403.2	-0.176288	-0.031374
C22orf25	NM_152906.3	-0.17626	0.019063
MB	NM_005368.2	-0.17623	-0.0042367
ZNF611	NM_030972.2	-0.17618	-0.32056
MXD1	NM_002357.2	-0.176164	0.0450377
CALHM2	NM_015916.3	-0.176144	0.135085
FAM108A1	NM_031213.2	-0.176118	0.0218775
PIK3IP1	NM_052880.3	-0.176061	0.127171
THADA	NM_022065.4	-0.176044	0.0316718
BCAP29	NM_001008406.1	-0.176039	0.175605
RPL23A	NM_000984.5	-0.175836	0.0471463
KRCC1	NM_016618.1	-0.175747	0.224288
CALML4	NM_001031733.1	-0.175721	0.0666542
SLC9A9	NM_173653.1	-0.175676	0.0450552
RASAL2	NM_170692.1	-0.17564	-0.13185
MAP7D3	NM_024597.2	-0.175603	0.105907
ING1	NM_198219.1	-0.175573	0.0456452
NBEAL2	NM_015175.1	-0.17556	-0.0712452
ZNF213	NM_004220.1	-0.175508	0.188084
GPR1	NM_001098199.1	-0.175414	0.231406
[truncated: 27,180 more rows]
