# Supplementary material for: Genome‐Wide MicroRNA and Gene Analysis of Mesenchymal Stem Cell Chondrogenesis Identifies an Essential Role and Multiple Targets for miR‐140‐5p
Source: Stem Cells. 2015 Jul 29;33(11):3266–80. doi: 10.1002/stem.2093 (PMC4737122; doi:10.1002/stem.2093)
Supplement: Supplementary file 11 — Supplementary Information Table S5 [file STEM-33-3266-s011.xlsx]

## Sheet: miR-140-5p mimic downregulated 
Category	Term	Count	%	PValue	Genes	List Total	Pop Hits	Pop Total	Fold Enrichment	Benjamini	FDR
GOTERM_CC_FAT	GO:0005773~vacuole	13	0.925267	4.24954e-06	GABARAPL1, MMD, ATP6V1G1, NCSTN, NPC1, CD68, LAMP2, MAP1LC3B, CCDC115, GALC, NEU1, SCARB2, CTSB	121	252	12782	5.44949	0.000866533	0.0053435
GOTERM_CC_FAT	GO:0000323~lytic vacuole	11	0.782918	2.90335e-05	NCSTN, LAMP2, CD68, NPC1, CCDC115, GALC, MMD, NEU1, CTSB, SCARB2, ATP6V1G1	121	211	12782	5.50711	0.00295708	0.0365024
GOTERM_CC_FAT	GO:0005764~lysosome	11	0.782918	2.90335e-05	NCSTN, LAMP2, CD68, NPC1, CCDC115, GALC, MMD, NEU1, CTSB, SCARB2, ATP6V1G1	121	211	12782	5.50711	0.00295708	0.0365024
GOTERM_CC_FAT	GO:0005626~insoluble fraction	21	1.49466	9.90651e-05	SLC27A1, ATP6V0E1, SEPT2, FADS1, DAG1, MMD, ABCA1, CD151, CAPN1, NCSTN, LAMP2, CD68, TMED2, HMOX1, CD59, ABCC4, PAFAH1B1, SCARB2, PPAP2A, ENG, MGST1	121	839	12782	2.64406	0.00671412	0.124499
GOTERM_CC_FAT	GO:0005624~membrane fraction	20	1.42349	0.000183184	SLC27A1, ATP6V0E1, SEPT2, FADS1, MMD, DAG1, ABCA1, CD151, NCSTN, LAMP2, CD68, TMED2, HMOX1, CD59, ABCC4, PAFAH1B1, SCARB2, PPAP2A, ENG, MGST1	121	809	12782	2.61153	0.00929973	0.230103
GOTERM_CC_FAT	GO:0000267~cell fraction	23	1.63701	0.000424955	SLC27A1, ATP6V0E1, SEPT2, FADS1, AARS, DAG1, MMD, ABCA1, CD151, CAPN1, NCSTN, LAMP2, CD68, TMED2, HMOX1, CD59, ABCC4, PAFAH1B1, SCARB2, CTSB, PPAP2A, ENG, MGST1	121	1083	12782	2.24343	0.0171923	0.533051
GOTERM_MF_FAT	GO:0030246~carbohydrate binding	11	0.782918	0.000258179	TNFAIP6, G6PD, CD44, ENPP2, PRG4, MLEC, PAFAH1B1, VCAN, CXCL6, GALNTL1, ENG	96	354	12983	4.20236	0.0348813	0.339889
GOTERM_MF_FAT	GO:0030247~polysaccharide binding	8	0.569395	0.000133032	TNFAIP6, CD44, ENPP2, PRG4, PAFAH1B1, VCAN, CXCL6, ENG	96	154	12983	7.02543	0.035925	0.175268
GOTERM_MF_FAT	GO:0001871~pattern binding	8	0.569395	0.000133032	TNFAIP6, CD44, ENPP2, PRG4, PAFAH1B1, VCAN, CXCL6, ENG	96	154	12983	7.02543	0.035925	0.175268

## Sheet: miR-140-5p mimic upregulated
Category	Term	Count	%	PValue	Genes	List Total	Pop Hits	Pop Total	Fold Enrichment	Bonferroni	Benjamini	FDR
GOTERM_BP_FAT	GO:0022403~cell cycle phase	6	20.6897	0.000355407	NCAPG, NUSAP1, CDK6, CEP55, STMN1, UBE2C	22	414	13528	8.91173	0.0902223	0.0461773	0.465208
GOTERM_BP_FAT	GO:0000278~mitotic cell cycle	6	20.6897	0.00021114	NCAPG, NUSAP1, CDK6, CEP55, STMN1, UBE2C	22	370	13528	9.9715	0.0546209	0.0546209	0.276613
