# Supplementary material for: Genome‐Wide MicroRNA and Gene Analysis of Mesenchymal Stem Cell Chondrogenesis Identifies an Essential Role and Multiple Targets for miR‐140‐5p
Source: Stem Cells. 2015 Jul 29;33(11):3266–80. doi: 10.1002/stem.2093 (PMC4737122; doi:10.1002/stem.2093)
Supplement: Supplementary file 12 — Supplementary Information Table S6 [file STEM-33-3266-s012.xlsx]

## Sheet: Sheet1
miR-140-5p	miR-140-3p	Species	Ref
HDAC4		Mouse	Tuddenham, L., et al., The cartilage specific microRNA-140 targets histone deacetylase 4 in mouse cells. FEBS Lett, 2006. 580(17): p. 4214-7.
CXCL12		Mouse	Nicolas, F.E., et al., Experimental identification of microRNA-140 targets by silencing and overexpressing miR-140. RNA, 2008. 14(12): p. 2513-20.
SMAD3		Mouse	Pais, H., et al., Analyzing mRNA expression identifies Smad3 as a microRNA-140 target regulated only at protein level. RNA, 2010. 16(3): p. 489-94.
ADAMTS5		Mouse	Miyaki, S., et al., MicroRNA-140 plays dual roles in both cartilage development and homeostasis. Genes Dev, 2010. 24(11): p. 1173-85.
BMP2		Human, Chicken	Hwang, S., et al., miR-140-5p suppresses BMP2-mediated osteogenesis in undifferentiated human mesenchymal stem cells. FEBS Lett, 2014. 588(17): p. 2957-63. , Nicolas, F.E., et al., mRNA expression profiling reveals conserved and non-conserved miR-140 targets. RNA Biol, 2011. 8(4): p. 607-15.
RALA	RALA	Human	Karlsen, T.A., et al., microRNA-140 targets RALA and regulates chondrogenic differentiation of human mesenchymal stem cells by translational enhancement of SOX9 and ACAN. Stem Cells Dev, 2014. 23(3): p. 290-304.
OSTM1		Mouse	Liu, Y., et al., MicroRNA-140 promotes adipocyte lineage commitment of C3H10T1/2 pluripotent stem cells via targeting osteopetrosis-associated transmembrane protein 1. J Biol Chem, 2013. 288(12): p. 8222-30.
	SIRT1	Rat	Pando, R., et al., MicroRNAs in the growth plate are responsive to nutritional cues: association between miR-140 and SIRT1. J Nutr Biochem, 2012. 23(11): p. 1474-81.
SP1		Mouse	Yang, J., et al., MiR-140 is co-expressed with Wwp2-C transcript and activated by Sox9 to target Sp1 in maintaining the chondrocyte proliferation. FEBS Lett, 2011. 585(19): p. 2992-7.
DNPEP		Mouse	Nakamura, Y., et al., Chondrocyte-specific microRNA-140 regulates endochondral bone development and targets Dnpep to modulate bone morphogenetic protein signaling. Mol Cell Biol, 2011. 31(14): p. 3019-28.
