# Supplementary material for: Genome‐Wide MicroRNA and Gene Analysis of Mesenchymal Stem Cell Chondrogenesis Identifies an Essential Role and Multiple Targets for miR‐140‐5p
Source: Stem Cells. 2015 Jul 29;33(11):3266–80. doi: 10.1002/stem.2093 (PMC4737122; doi:10.1002/stem.2093)
Supplement: Supplementary file 13 — Supplementary Information Table S7 [file STEM-33-3266-s013.xlsx]

## Sheet: Sheet1
Symbol	Study	Change in OA
IGFBP5	Karlsson	Up
AKR1C3	Karlsson	Up
B3GNT6	Xu	Up
MMD	Karlsson	Up
BASP1	Karlsson	Up
CTSB	Karlsson	Up
HEG1	Karlsson	Up
CMTM6	Karlsson	Up
TAX1BP3	Karlsson	Up
MAGED1	Xu & Karlsson	Up
FLJ35258	Xu	Up
LHFPL2	Karlsson	Up
CD44	Karlsson	Up
CD44	Xu	Down
GCNT3	Xu	Down
CLDND1	Xu	Down
NTN4	Xu	Down
GABARAPL1	Xu & Karlsson	Down
Refs
Karlsson, C., et al., Genome-wide expression profiling reveals new candidate genes associated with osteoarthritis. Osteoarthritis Cartilage, 2010. 18(4): p. 581-92.
Xu, Y., et al., Identification of the pathogenic pathways in osteoarthritic hip cartilage: commonality and discord between hip and knee OA. Osteoarthritis Cartilage, 2012. 20(9): p. 1029-38.
